# Supplementary material for: Identifying New Potential Biomarkers in Adrenocortical Tumors Based on mRNA Expression Data Using Machine Learning
Source: Cancers (Basel). 2021 Sep 17;13(18):4671. doi: 10.3390/cancers13184671 (PMC8469239; doi:10.3390/cancers13184671)
Supplement: Supplementary file 1 [file cancers-13-04671-s001.zip]

Archive with 10 entries (9 files):
- cancers-1325927-Supplementary/
- cancers-1325927-Supplementary/Supplementary figure 1 rev.png
- cancers-1325927-Supplementary/Supplementary figure 2 rev.png
- cancers-1325927-Supplementary/Supplementary figure 3 rev.png
- cancers-1325927-Supplementary/Supplementary figure 4 rev.png
- cancers-1325927-Supplementary/Supplementary figure 5 rev.png
- cancers-1325927-Supplementary/Supplementary Table 1 rev.xlsx
- cancers-1325927-Supplementary/Supplementary Table 2 rev.xlsx
- cancers-1325927-Supplementary/Supplementary Table 3 rev.xlsx
- cancers-1325927-Supplementary/Supplementary Table 4 rev.xlsx
