# Supplementary material for: Identifying New Potential Biomarkers in Adrenocortical Tumors Based on mRNA Expression Data Using Machine Learning
Source: Cancers (Basel). 2021 Sep 17;13(18):4671. doi: 10.3390/cancers13184671 (PMC8469239; doi:10.3390/cancers13184671)
Supplement: Supplementary file 1 [file cancers-13-04671-s001.zip › cancers-1325927-Supplementary/Supplementary Table 1 rev.xlsx]

## Sheet: clin_data_combined_andre_tcga
Supplementary Table 1. Clinical characteristics and different associated clustering of the ACC samples in the ACC-TCGA cohort
TCGA-ID	age at diagnosis	Time (days)	Event	Rtime	Revent	Stage	weiss score residual	Residual tumor	genome doubling	Cluster of Clusters	K4 Clustering	C-Clustering	Own Cluster
TCGA-OR-A5J8	66	579	1	530	1	3	8	R0	2	COC2	steroid-phenotype-low+proliferation	C1A	NA
TCGA-OR-A5JB	52	551	1	NA	NA	4	7	R1	0	COC2	steroid-phenotype-low+proliferation	C1A	NA
TCGA-P6-A5OG	59	0	1	0	0	4	4	R2	-	-	-	-	NA
TCGA-OR-A5J2	44	1677	1	289	1	4	8	R2	0	COC3	steroid-phenotype-high+proliferation	C1A	ACC-UMAP2
TCGA-OR-A5J3	23	2091	0	1149	1	3	6	R0	0	COC2	steroid-phenotype-high	C1A	ACC-UMAP2
TCGA-OR-A5J7	30	490	1	162	1	3	6	R1	1	COC3	steroid-phenotype-high+proliferation	C1A	ACC-UMAP2
TCGA-OR-A5J9	22	1352	0	414	1	2	6	R0	1	COC3	steroid-phenotype-high	C1A	ACC-UMAP2
TCGA-OR-A5JA	53	922	1	922	0	4	9	R1	2	COC1	steroid-phenotype-high	C1A	ACC-UMAP2
TCGA-OR-A5JE	17	2105	1	477	1	1	8	R0	1	COC3	steroid-phenotype-high+proliferation	C1A	ACC-UMAP2
TCGA-OR-A5JF	69	1259	0	NA	NA	2	4	R0	0	COC2	steroid-phenotype-high	C1A	ACC-UMAP2
TCGA-OR-A5JG	61	541	1	NA	NA	4	9	R1	2	COC3	steroid-phenotype-high	C1A	ACC-UMAP2
TCGA-OR-A5JJ	65	490	1	490	0	4	9	R2	0	COC2	steroid-phenotype-high	C1A	ACC-UMAP2
TCGA-OR-A5JM	25	562	1	72	1	4	9	R1	1	COC3	steroid-phenotype-high+proliferation	C1A	ACC-UMAP2
TCGA-OR-A5JP	40	149	0	149	0	2	6	R0	1	COC3	steroid-phenotype-high+proliferation	C1A	ACC-UMAP2
TCGA-OR-A5JS	65	383	0	166	1	2	NA	R0	1	COC3	steroid-phenotype-high+proliferation	C1A	ACC-UMAP2
TCGA-OR-A5JW	47	2202	0	2202	0	2	NA	R0	0	COC2	steroid-phenotype-high	C1A	ACC-UMAP2
TCGA-OR-A5JY	68	552	1	75	1	4	NA	R2	NA	COC3	steroid-phenotype-high+proliferation	C1A	ACC-UMAP2
TCGA-OR-A5K0	69	1029	0	659	1	2	NA	R0	0	COC3	steroid-phenotype-high+proliferation	C1A	ACC-UMAP2
TCGA-OR-A5K2	32	994	1	97	1	3	NA	R0	NA	COC3	steroid-phenotype-high+proliferation	C1A	ACC-UMAP2
TCGA-OR-A5K5	59	498	1	108	1	3	NA	R0	1	COC3	steroid-phenotype-high+proliferation	C1A	ACC-UMAP2
TCGA-OR-A5K6	56	1493	0	391	1	2	5	R0	0	COC3	steroid-phenotype-high+proliferation	C1A	ACC-UMAP2
TCGA-OR-A5K9	61	344	1	236	1	2	NA	R0	1	COC3	steroid-phenotype-high+proliferation	C1A	ACC-UMAP2
TCGA-OR-A5KO	39	1414	0	541	1	4	9	R0	0	COC1	steroid-phenotype-high	C1A	ACC-UMAP2
TCGA-OR-A5KU	37	4673	0	4673	0	2	2	R0	1	COC2	steroid-phenotype-high	C1B	ACC-UMAP2
TCGA-OR-A5KV	17	3878	0	1116	1	3	3	R0	0	COC3	steroid-phenotype-high	C1A	ACC-UMAP2
TCGA-OR-A5KW	55	1525	0	1525	0	3	NA	R0	0	COC1	steroid-phenotype-high	C1A	ACC-UMAP2
TCGA-OR-A5KY	23	391	1	178	1	4	3	R2	1	COC2	steroid-phenotype-high	C1A	ACC-UMAP2
TCGA-OR-A5KZ	42	125	1	36	1	2	8	RX	1	COC2	steroid-phenotype-high+proliferation	C1A	ACC-UMAP2
TCGA-OR-A5L8	36	885	0	885	0	2	4	R0	1	COC1	steroid-phenotype-high	C1A	ACC-UMAP2
TCGA-OR-A5LB	59	1204	1	611	1	4	4	R0	0	COC2	steroid-phenotype-high	C1A	ACC-UMAP2
TCGA-OR-A5LC	71	159	1	50	1	4	3	R2	1	COC2	steroid-phenotype-high+proliferation	C1A	ACC-UMAP2
TCGA-OR-A5LE	14	662	1	265	1	2	5	R0	0	COC3	steroid-phenotype-high+proliferation	C1A	ACC-UMAP2
TCGA-OR-A5LJ	54	1105	1	98	1	4	8	R2	0	COC3	steroid-phenotype-high+proliferation	C1A	ACC-UMAP2
TCGA-OR-A5LL	75	1613	1	213	1	2	7	R0	1	COC3	steroid-phenotype-high+proliferation	C1B	ACC-UMAP2
TCGA-OR-A5LO	61	2102	0	153	1	2	7	R0	1	COC3	steroid-phenotype-high	C1A	ACC-UMAP2
TCGA-OR-A5LS	34	1096	0	NA	NA	2	6	R0	1	COC2	steroid-phenotype-high	C1A	ACC-UMAP2
TCGA-OU-A5PI	53	709	0	351	1	4	2	NA	0	COC2	steroid-phenotype-high	C1A	ACC-UMAP2
TCGA-P6-A5OF	55	207	1	143	1	3	4	RX	NA	NA	steroid-phenotype-high	C1A	ACC-UMAP2
TCGA-PK-A5HB	63	1293	0	213	1	NA	NA	NA	0	COC3	steroid-phenotype-high	C1A	ACC-UMAP2
TCGA-OR-A5J1	58	1355	1	754	1	2	3	R0	0	COC3	steroid-phenotype-high+proliferation	C1A	ACC-UMAP1
TCGA-OR-A5J5	30	365	1	50	1	3	6	R2	1	COC2	steroid-phenotype-high	C1A	ACC-UMAP1
TCGA-OR-A5J6	29	2703	0	2703	0	2	3	R0	1	COC1	steroid-phenotype-low	C1B	ACC-UMAP1
TCGA-OR-A5JC	37	1750	1	NA	NA	NA	8	NA	1	COC1	steroid-phenotype-high	C1B	ACC-UMAP1
TCGA-OR-A5JD	57	2779	0	2779	0	2	3	R0	1	COC1	steroid-phenotype-low	C1B	ACC-UMAP1
TCGA-OR-A5JI	22	1424	0	1424	0	1	3	R0	2	COC2	steroid-phenotype-low	C1B	ACC-UMAP1
TCGA-OR-A5JK	49	1497	0	1497	0	4	8	R2	0	COC1	steroid-phenotype-low	C1B	ACC-UMAP1
TCGA-OR-A5JL	36	670	0	670	0	1	5	R0	0	COC1	steroid-phenotype-high	C1B	ACC-UMAP1
TCGA-OR-A5JO	26	889	0	889	0	1	3	R0	0	COC2	steroid-phenotype-low+proliferation	C1B	ACC-UMAP1
TCGA-OR-A5JQ	26	1103	0	1103	0	2	4	R0	0	COC1	steroid-phenotype-low	C1B	ACC-UMAP1
TCGA-OR-A5JR	45	3688	0	3688	0	1	NA	R0	0	COC1	steroid-phenotype-low	C1B	ACC-UMAP1
TCGA-OR-A5JT	65	907	0	907	0	2	NA	R0	1	COC1	steroid-phenotype-low	C1B	ACC-UMAP1
TCGA-OR-A5JV	55	2023	0	953	0	2	NA	R0	1	COC1	steroid-phenotype-low	C1B	ACC-UMAP1
TCGA-OR-A5JX	50	950	0	950	0	3	NA	R0	1	COC1	steroid-phenotype-high	C1B	ACC-UMAP1
TCGA-OR-A5JZ	60	211	0	211	0	2	NA	R0	0	COC1	steroid-phenotype-low	C1B	ACC-UMAP1
TCGA-OR-A5K1	48	2938	0	826	1	2	NA	RX	0	COC1	steroid-phenotype-low	C1B	ACC-UMAP1
TCGA-OR-A5K3	53	3047	0	3047	0	2	NA	R0	NA	COC1	steroid-phenotype-low	C1B	ACC-UMAP1
TCGA-OR-A5K4	64	699	0	699	0	3	NA	R1	0	COC1	steroid-phenotype-low	C1B	ACC-UMAP1
TCGA-OR-A5K8	39	749	0	749	0	2	4	R0	0	COC1	steroid-phenotype-high	C1B	ACC-UMAP1
TCGA-OR-A5KT	44	2895	0	2099	1	1	2	R0	0	COC2	steroid-phenotype-low+proliferation	C1A	ACC-UMAP1
TCGA-OR-A5KX	25	1364	0	62	1	3	7	R0	1	COC3	steroid-phenotype-high+proliferation	C1A	ACC-UMAP1
TCGA-OR-A5L3	67	4628	0	4628	0	1	3	R0	0	COC2	steroid-phenotype-high+proliferation	C1A	ACC-UMAP1
TCGA-OR-A5L4	48	967	0	967	0	3	7	RX	1	COC1	steroid-phenotype-low	C1B	ACC-UMAP1
TCGA-OR-A5L5	77	1317	0	1317	0	1	4	R0	0	COC1	steroid-phenotype-low	C1B	ACC-UMAP1
TCGA-OR-A5L6	60	861	0	861	0	2	7	R0	2	COC2	steroid-phenotype-low	C1B	ACC-UMAP1
TCGA-OR-A5L9	53	871	0	871	0	2	3	R0	0	COC1	steroid-phenotype-low	C1B	ACC-UMAP1
TCGA-OR-A5LA	52	719	0	719	0	2	5	R0	0	COC1	steroid-phenotype-low	C1B	ACC-UMAP1
TCGA-OR-A5LD	52	1197	1	444	1	3	5	RX	1	COC3	steroid-phenotype-high+proliferation	C1A	ACC-UMAP1
TCGA-OR-A5LG	46	1589	0	1393	1	3	6	RX	0	COC3	steroid-phenotype-high+proliferation	C1A	ACC-UMAP1
TCGA-OR-A5LH	36	2385	1	2385	0	2	3	R0	0	COC1	steroid-phenotype-low	C1B	ACC-UMAP1
TCGA-OR-A5LK	62	2222	0	2222	0	2	5	R0	1	COC1	steroid-phenotype-low	C1B	ACC-UMAP1
TCGA-OR-A5LM	23	1858	0	NA	NA	2	7	R0	NA	COC1	steroid-phenotype-high	C1B	ACC-UMAP1
TCGA-OR-A5LN	31	1916	0	NA	NA	2	6	R0	1	COC1	steroid-phenotype-low	C1B	ACC-UMAP1
TCGA-OR-A5LP	37	1857	0	NA	NA	2	5	R0	0	COC1	steroid-phenotype-low	C1B	ACC-UMAP1
TCGA-OR-A5LR	30	853	0	NA	NA	2	7	R0	0	COC1	steroid-phenotype-low	C1B	ACC-UMAP1
TCGA-OR-A5LT	57	549	0	NA	NA	3	8	R0	1	COC1	steroid-phenotype-low	C1B	ACC-UMAP1
TCGA-PA-A5YG	51	470	0	470	0	2	NA	R0	0	COC1	steroid-phenotype-low	C1B	ACC-UMAP1
TCGA-PK-A5H8	42	3240	0	3240	0	NA	NA	NA	NA	NA	steroid-phenotype-low	C1B	ACC-UMAP1
TCGA-PK-A5H9	27	616	0	616	0	2	4	R0	0	COC1	steroid-phenotype-low	C1B	ACC-UMAP1
TCGA-PK-A5HA	63	1201	0	1201	0	1	8	R0	0	COC1	steroid-phenotype-low	C1B	ACC-UMAP1
