# Supplementary material for: Identifying New Potential Biomarkers in Adrenocortical Tumors Based on mRNA Expression Data Using Machine Learning
Source: Cancers (Basel). 2021 Sep 17;13(18):4671. doi: 10.3390/cancers13184671 (PMC8469239; doi:10.3390/cancers13184671)
Supplement: Supplementary file 1 [file cancers-13-04671-s001.zip › cancers-1325927-Supplementary/Supplementary Table 2 rev.xlsx]

## Sheet: acc_feature_values_combined_wit
	Supplementary Table 2. Differential mRNA expression levels of the 100 genes selected by random forest in the ACC-TCG) cohort
				ACC-TCGA cohort
	ENSEMBL indentifier	Gene Symbol	Gene name and name source	ACC-UMAP1 cluster (median+/-SD)	ACC-UMAP2 cluster (median+/-SD)	ACC-UMAP1 v.s. ACC-UMAP2 (P-Value)
	ENSG00000228158	TLE1P1	TLE family member 1 pseudogene 1 [Source:HGNC Symbol;Acc:HGNC:39438]	0.633057185655+/-0.4918832722571336	2.35225229006+/-0.9837566343252103	2.79221e-13
	ENSG00000148143	ZNF462	zinc finger protein 462 [Source:HGNC Symbol;Acc:HGNC:21684]	1.46601383217+/-0.6085424049476632	3.666032892215+/-1.7327618993960516	2.40468e-12
	ENSG00000136868	SLC31A1	solute carrier family 31 member 1 [Source:HGNC Symbol;Acc:HGNC:11016]	4.98226493396+/-3.405372963060989	19.64342089285+/-7.239478686900274	2.9684e-12
	ENSG00000189337	KAZN	kazrin, periplakin interacting protein [Source:HGNC Symbol;Acc:HGNC:29173]	0.525276240571+/-1.0207771616049799	5.938452047529999+/-3.210706050417679	2.48829e-11
	ENSG00000166197	NOLC1	nucleolar and coiled-body phosphoprotein 1 [Source:HGNC Symbol;Acc:HGNC:15608]	10.4776190311+/-7.589385580077766	21.2686474371+/-6.384507984448856	1.4138e-09
	ENSG00000233581	AC069155.1	novel transcript /long noncoding RNA Lnc-SMARCAL1-4	0.0290947006277+/-0.3902404254914828	1.9047390425900002+/-4.827254137704738	1.56011e-11
	ENSG00000103489	XYLT1	xylosyltransferase 1 [Source:HGNC Symbol;Acc:HGNC:15516]	1.99256120259+/-2.3002744126779247	7.705636184625+/-4.559353389699808	4.8361e-12
	ENSG00000122565	CBX3	chromobox 3 [Source:HGNC Symbol;Acc:HGNC:1553]	32.2863870235+/-13.918027313250626	76.45418551905+/-26.77996706915717	6.73693e-11
	ENSG00000165661	QSOX2	quiescin sulfhydryl oxidase 2 [Source:HGNC Symbol;Acc:HGNC:30249]	3.74528463355+/-4.381750145565675	12.425933348600001+/-6.918736573344287	3.17159e-10
	ENSG00000005981	ASB4	ankyrin repeat and SOCS box containing 4 [Source:HGNC Symbol;Acc:HGNC:16009]	0.745857631608+/-15.609607930248552	45.62871488925+/-42.684548825116934	1.78546e-10
	ENSG00000134001	EIF2S1	eukaryotic translation initiation factor 2 subunit alpha [Source:HGNC Symbol;Acc:HGNC:3265]	7.39608018064+/-5.010866028715344	17.5758409505+/-6.133482454465234	6.33471e-10
	ENSG00000088038	CNOT3	CCR4-NOT transcription complex subunit 3 [Source:HGNC Symbol;Acc:HGNC:7879]	5.70600869909+/-1.8427872452504572	9.344003743355+/-2.4350194287643987	3.04197e-11
	ENSG00000092445	TYRO3	TYRO3 protein tyrosine kinase [Source:HGNC Symbol;Acc:HGNC:12446]	0.567023930038+/-1.1175416516082826	3.27984066185+/-1.8493998850672417	1.13598e-10
	ENSG00000136758	YME1L1	YME1 like 1 ATPase [Source:HGNC Symbol;Acc:HGNC:12843]	12.6602513546+/-4.265381623412783	26.7938528667+/-9.504519767837577	8.2009e-11
	ENSG00000117394	SLC2A1	solute carrier family 2 member 1 [Source:HGNC Symbol;Acc:HGNC:11005]	7.10414005975+/-6.1373697251666615	18.13092219155+/-15.330920092326737	9.97448e-11
	ENSG00000115816	CEBPZ	CCAAT enhancer binding protein zeta [Source:HGNC Symbol;Acc:HGNC:24218]	9.24137904698+/-4.901033763553668	18.81663567865+/-5.8492919451417205	3.83453e-10
	ENSG00000057252	SOAT1	sterol O-acyltransferase 1 [Source:HGNC Symbol;Acc:HGNC:11177]	25.3929301497+/-19.637563735457096	87.7958055325+/-41.44547932349624	3.25205e-11
	ENSG00000137770	CTDSPL2	CTD small phosphatase like 2 [Source:HGNC Symbol;Acc:HGNC:26936]	1.51156205001+/-0.747532454763644	3.0066792969850002+/-0.9039159417318676	3.59977e-10
	ENSG00000261461	UBE2MP1	ubiquitin conjugating enzyme E2 M pseudogene 1 [Source:HGNC Symbol;Acc:HGNC:32195]	0.573925027993+/-0.25789845734152167	1.35256799935+/-0.7215489376962152	7.68133e-11
	ENSG00000213551	DNAJC9	DnaJ heat shock protein family (Hsp40) member C9 [Source:HGNC Symbol;Acc:HGNC:19123]	3.09159080152+/-1.6569178133436342	7.450531159435+/-2.706931314639928	1.29326e-10
	ENSG00000186792	HYAL3	hyaluronidase 3 [Source:HGNC Symbol;Acc:HGNC:5322]	0.937739225731+/-1.1488874069093522	3.6623524970599997+/-2.8362077407349906	1.25084e-09
	ENSG00000165733	BMS1	BMS1, ribosome biogenesis factor [Source:HGNC Symbol;Acc:HGNC:23505]	5.10809162072+/-1.855252357951033	7.7538001809849995+/-2.061241837873489	1.25084e-09
	ENSG00000188735	TMEM120B	transmembrane protein 120B [Source:HGNC Symbol;Acc:HGNC:32008]	2.11775547682+/-0.9411551743708478	5.057560151900001+/-1.8020898402348224	1.26582e-11
	ENSG00000173638	SLC19A1	solute carrier family 19 member 1 [Source:HGNC Symbol;Acc:HGNC:10937]	0.741656562924+/-0.6599311996456949	1.9386364676299999+/-1.3310220708931122	6.71252e-09
	ENSG00000100347	SAMM50	SAMM50 sorting and assembly machinery component [Source:HGNC Symbol;Acc:HGNC:24276]	6.50443518875+/-3.0458962203126365	14.043530995400001+/-6.65689151617904	4.34973e-10
	ENSG00000136628	EPRS	glutamyl-prolyl-tRNA synthetase [Source:HGNC Symbol;Acc:HGNC:3418]	13.3312645936+/-5.55998830049244	25.23804572975+/-35.856621543790936	2.30708e-10
	ENSG00000103160	HSDL1	hydroxysteroid dehydrogenase like 1 [Source:HGNC Symbol;Acc:HGNC:16475]	9.36990699656+/-4.137540759080205	20.4714346699+/-11.710003770252998	5.1763e-11
	ENSG00000065135	GNAI3	G protein subunit alpha i3 [Source:HGNC Symbol;Acc:HGNC:4387]	1.6649637961+/-1.3087044734700488	3.2202590516900003+/-1.1574694819684805	7.26358e-08
	ENSG00000115504	EHBP1	EH domain binding protein 1 [Source:HGNC Symbol;Acc:HGNC:29144]	2.20451902954+/-1.965350560440514	4.322099951765+/-1.5127499967689528	1.46777e-07
	ENSG00000100462	PRMT5	protein arginine methyltransferase 5 [Source:HGNC Symbol;Acc:HGNC:10894]	6.3850259754+/-3.607059703302556	15.7198686901+/-5.311267158833286	1.37969e-10
	ENSG00000248569	AC026410.3	mediator complex subunit 27 (MED27) pseudogene	0.326331244299+/-0.1552332105247952	0.756411690316+/-0.421948890855468	3.04197e-11
	ENSG00000136875	PRPF4	pre-mRNA processing factor 4 [Source:HGNC Symbol;Acc:HGNC:17349]	6.17905673165+/-2.6639105747347784	12.4647707522+/-4.339599077171064	5.9514e-10
	ENSG00000156011	PSD3	pleckstrin and Sec7 domain containing 3 [Source:HGNC Symbol;Acc:HGNC:19093]	1.85676342949+/-1.5590483897513885	7.174581487005+/-5.636338665356363	2.03364e-11
	ENSG00000105364	MRPL4	mitochondrial ribosomal protein L4 [Source:HGNC Symbol;Acc:HGNC:14276]	13.0083544748+/-4.881262258890448	25.00269110285+/-7.038062079201133	2.17533e-11
	ENSG00000155304	HSPA13	heat shock protein family A (Hsp70) member 13 [Source:HGNC Symbol;Acc:HGNC:11375]	7.14623916963+/-3.729237173281022	15.61512615065+/-7.405477612230421	1.25084e-09
	ENSG00000119508	NR4A3	nuclear receptor subfamily 4 group A member 3 [Source:HGNC Symbol;Acc:HGNC:7982]	0.725303430167+/-2.481567422069727	6.146450735795+/-6.729880741459485	1.47175e-10
	ENSG00000160563	MED27	mediator complex subunit 27 [Source:HGNC Symbol;Acc:HGNC:2377]	6.86078269863+/-2.28510196822319	12.5716533321+/-7.85256682795595	5.59075e-10
	ENSG00000175832	ETV4	ETS variant 4 [Source:HGNC Symbol;Acc:HGNC:3493]	0.208754118055+/-2.4880225440600046	3.3569041776099997+/-7.211108851577154	6.71252e-09
	ENSG00000152767	FARP1	FERM, ARH/RhoGEF and pleckstrin domain protein 1 [Source:HGNC Symbol;Acc:HGNC:3591]	1.10688622481+/-1.5149848861956885	6.310430016185+/-4.36942799932103	2.84519e-11
	ENSG00000148840	PPRC1	peroxisome proliferator-activated receptor gamma, coactivator-related 1 [Source:HGNC Symbol;Acc:HGNC:30025]	4.59013752193+/-2.970537425163498	10.3144650432+/-2.9265929009832354	1.69771e-09
	ENSG00000148498	PARD3	par-3 family cell polarity regulator [Source:HGNC Symbol;Acc:HGNC:16051]	3.68798141035+/-1.933283701360669	7.980899787409999+/-3.2990202791104317	2.29878e-09
	ENSG00000075618	FSCN1	fascin actin-bundling protein 1 [Source:HGNC Symbol;Acc:HGNC:11148]	21.8810686985+/-42.32666212676363	152.5793982045+/-98.58600682015278	2.59337e-09
	ENSG00000171246	NPTX1	neuronal pentraxin 1 [Source:NCBI gene;Acc:4884]	1.61212582459+/-9.257294830317495	54.5163004988+/-65.32724132319555	2.30708e-10
	ENSG00000162714	ZNF496	zinc finger protein 496 [Source:HGNC Symbol;Acc:HGNC:23713]	0.993761479921+/-0.86888608968226	2.380815349155+/-0.8449170607941471	3.29689e-09
	ENSG00000134375	TIMM17A	translocase of inner mitochondrial membrane 17A [Source:HGNC Symbol;Acc:HGNC:17315]	10.8110137331+/-5.150706165540636	20.22943650145+/-12.888102072543948	7.17496e-10
	ENSG00000099783	HNRNPM	heterogeneous nuclear ribonucleoprotein M [Source:HGNC Symbol;Acc:HGNC:5046]	20.4567456651+/-9.624606188824206	34.1608611101+/-8.881564404949765	9.52931e-09
	ENSG00000251692	PTX4	pentraxin 4 [Source:HGNC Symbol;Acc:HGNC:14171]	0.0441789907999+/-0.08072651855250201	0.5266878779149999+/-0.9374616900295325	3.45738e-11
	ENSG00000067082	KLF6	Kruppel like factor 6 [Source:HGNC Symbol;Acc:HGNC:2235]	5.59102930682+/-10.240859389015533	19.48593329225+/-11.027135622851379	2.29878e-09
	ENSG00000153944	MSI2	musashi RNA binding protein 2 [Source:HGNC Symbol;Acc:HGNC:18585]	3.56688928417+/-2.0411873651199266	7.33361528839+/-2.088969596893165	2.97657e-10
	ENSG00000144668	ITGA9	integrin subunit alpha 9 [Source:HGNC Symbol;Acc:HGNC:6145]	4.11283019977+/-2.4666877320976077	11.3915943137+/-10.051250933270497	1.13598e-10
	ENSG00000140157	NIPA2	NIPA magnesium transporter 2 [Source:HGNC Symbol;Acc:HGNC:17044]	4.43572942848+/-3.246578857892703	9.252739559350001+/-3.831821388688012	3.71517e-09
	ENSG00000215218	UBE2QL1	ubiquitin conjugating enzyme E2 Q family like 1 [Source:HGNC Symbol;Acc:HGNC:37269]	0.630355936931+/-1.279657372231357	3.63982153079+/-6.8905136012672346	2.45917e-10
	ENSG00000154473	BUB3	BUB3, mitotic checkpoint protein [Source:HGNC Symbol;Acc:HGNC:1151]	10.2638742268+/-5.517007806788282	24.9545989832+/-11.474672342420188	2.1642e-10
	ENSG00000079332	SAR1A	secretion associated Ras related GTPase 1A [Source:HGNC Symbol;Acc:HGNC:10534]	14.0766874398+/-5.902293329629982	23.10521260885+/-6.036102185252114	2.59337e-09
	ENSG00000148229	POLE3	DNA polymerase epsilon 3, accessory subunit [Source:HGNC Symbol;Acc:HGNC:13546]	18.5949298609+/-7.625516488134175	37.7326807768+/-16.084584688722757	7.19399e-11
	ENSG00000274425	AC114271.1	RNA Gene, novel transcript, antisense to ICAM3	0.244510136828+/-0.14084250170232235	0.514420314166+/-0.24898287444782238	1.91708e-09
	ENSG00000147408	CSGALNACT1	chondroitin sulfate N-acetylgalactosaminyltransferase 1 [Source:HGNC Symbol;Acc:HGNC:24290]	5.3789819827+/-7.398229078440101	1.20319833561+/-1.1516597076774955	3.83453e-10
	ENSG00000088256	GNA11	G protein subunit alpha 11 [Source:HGNC Symbol;Acc:HGNC:4379]	11.8791500055+/-4.971023991103038	22.689038319749997+/-6.891752126738411	1.47175e-10
	ENSG00000125484	GTF3C4	general transcription factor IIIC subunit 4 [Source:HGNC Symbol;Acc:HGNC:4667]	1.94618869951+/-1.3429232509369817	4.63060639807+/-1.5694783688556968	3.83453e-10
	ENSG00000107937	GTPBP4	GTP binding protein 4 [Source:HGNC Symbol;Acc:HGNC:21535]	5.41006403275+/-2.9861026855303145	12.66760600045+/-5.31520534735055	2.44175e-09
	ENSG00000236603	RANP1	RAN, member RAS oncogene family pseudogene 1 [Source:HGNC Symbol;Acc:HGNC:21631]	0.287735858583+/-0.2018686148489942	0.759246557664+/-0.570957347835406	9.77754e-10
	ENSG00000010072	SPRTN	SprT-like N-terminal domain [Source:HGNC Symbol;Acc:HGNC:25356]	1.00309791363+/-0.33733585966368274	1.5104097379049999+/-0.4948817263124573	2.25448e-08
	ENSG00000196715	VKORC1L1	vitamin K epoxide reductase complex subunit 1 like 1 [Source:HGNC Symbol;Acc:HGNC:21492]	5.10048274072+/-2.3742599742618045	10.822437150199999+/-3.1768692327965824	1.56981e-10
	ENSG00000125485	DDX31	DEAD-box helicase 31 [Source:HGNC Symbol;Acc:HGNC:16715]	1.76585001683+/-0.8129959526060129	3.472749783405+/-1.421348717677345	9.19413e-10
	ENSG00000099821	POLRMT	RNA polymerase mitochondrial [Source:HGNC Symbol;Acc:HGNC:9200]	10.4379603934+/-3.0175675640297013	17.48798988595+/-5.404848911632003	5.9064e-11
	ENSG00000023734	STRAP	serine/threonine kinase receptor associated protein [Source:HGNC Symbol;Acc:HGNC:30796]	48.9906274404+/-18.04090062552763	77.36370288055+/-17.296540050345506	1.50287e-09
	ENSG00000261716	HIST2H2BC	histone cluster 2, H2bc (pseudogene)	0.739010413557+/-1.4712728446920955	1.5843997457599999+/-1.4917481875978318	7.67179e-08
	ENSG00000146676	PURB	purine rich element binding protein B [Source:HGNC Symbol;Acc:HGNC:9702]	5.05979158649+/-2.0974982566900278	9.836864173190001+/-3.973002256054037	2.75414e-09
	ENSG00000130147	SH3BP4	SH3 domain binding protein 4 [Source:HGNC Symbol;Acc:HGNC:10826]	4.71172819154+/-3.9723960564644503	15.6903542493+/-7.344228868533303	2.45917e-10
	ENSG00000213024	NUP62	nucleoporin 62 [Source:HGNC Symbol;Acc:HGNC:8066]	7.91199207653+/-3.5617497113630496	14.7047020323+/-5.744401506981784	1.00991e-08
	ENSG00000198618	PPIAP22	peptidylprolyl isomerase A pseudogene 22 [Source:HGNC Symbol;Acc:HGNC:17236]	38.9686671554+/-14.255358974242336	60.7447292281+/-21.244068717098454	6.71252e-09
	ENSG00000142949	PTPRF	protein tyrosine phosphatase, receptor type F [Source:HGNC Symbol;Acc:HGNC:9670]	2.674687058+/-3.4240011568691844	13.9281308806+/-7.084070301225687	3.59977e-10
	ENSG00000135111	TBX3	T-box 3 [Source:HGNC Symbol;Acc:HGNC:11602]	67.4294470938+/-39.60425068490621	150.18162736+/-77.71946117039727	1.29326e-10
	ENSG00000213965	NUDT19	nudix hydrolase 19 [Source:HGNC Symbol;Acc:HGNC:32036]	8.29841041486+/-3.3683470814974594	15.60635571765+/-6.943074913732876	1.80415e-09
	ENSG00000227473	TSSK5P	testis specific serine kinase 5, pseudogene [Source:HGNC Symbol;Acc:HGNC:31931]	0.226269007193+/-0.3094709825086628	1.192591914825+/-0.8882143861804191	4.06435e-10
	ENSG00000165732	DDX21	DExD-box helicase 21 [Source:HGNC Symbol;Acc:HGNC:2744]	6.61985986708+/-4.854421482239906	12.155397754300001+/-6.627794601911675	4.67427e-08
	ENSG00000167614	TTYH1	tweety family member 1 [Source:HGNC Symbol;Acc:HGNC:13476]	0.0443260764274+/-0.12362989736971287	0.15953813595549998+/-1.9284645224794694	2.52473e-08
	ENSG00000196781	TLE1	TLE family member 1, transcriptional corepressor [Source:HGNC Symbol;Acc:HGNC:11837]	7.27839402258+/-6.8876824973327295	25.174640519649998+/-11.129686588531884	1.06451e-10
	ENSG00000104853	CLPTM1	CLPTM1, transmembrane protein [Source:HGNC Symbol;Acc:HGNC:2087]	33.0032578581+/-12.983969732935572	63.5319673649+/-30.782240491646228	1.29326e-10
	ENSG00000127526	SLC35E1	solute carrier family 35 member E1 [Source:HGNC Symbol;Acc:HGNC:20803]	6.77434874837+/-3.2475213747954217	13.5885145563+/-5.1362194936808105	2.45917e-10
	ENSG00000052749	RRP12	ribosomal RNA processing 12 homolog [Source:HGNC Symbol;Acc:HGNC:29100]	5.89763044112+/-2.75215031272116	11.2452730017+/-3.1554786781241067	2.75414e-09
	ENSG00000111796	KLRB1	killer cell lectin like receptor B1 [Source:HGNC Symbol;Acc:HGNC:6373]	0.85564432878+/-1.8108510958351878	0.09951590743575+/-0.10243752282431691	1.25084e-09
	ENSG00000100902	PSMA6	proteasome subunit alpha 6 [Source:HGNC Symbol;Acc:HGNC:9535]	2.92821917762+/-1.282215734078884	4.842512612695+/-1.5068712498100225	8.99086e-09
	ENSG00000180287	PLD5	phospholipase D family member 5 [Source:HGNC Symbol;Acc:HGNC:26879]	0.0738737071623+/-0.7008082063620328	2.6791219437200002+/-4.993730376481457	7.68133e-11
	ENSG00000166579	NDEL1	nudE neurodevelopment protein 1 like 1 [Source:HGNC Symbol;Acc:HGNC:17620]	3.84652252247+/-2.040555088413067	7.091509907775+/-2.890748800526929	3.10532e-09
	ENSG00000172059	KLF11	Kruppel like factor 11 [Source:HGNC Symbol;Acc:HGNC:11811]	2.19465312104+/-2.4891864389315295	5.51681714978+/-3.3888058565114894	1.50287e-09
	ENSG00000136997	MYC	MYC proto-oncogene, bHLH transcription factor [Source:HGNC Symbol;Acc:HGNC:7553]	4.11976532217+/-16.598427560539662	11.61793472625+/-7.192040283261883	2.49442e-07
	ENSG00000162971	TYW5	tRNA-yW synthesizing protein 5 [Source:HGNC Symbol;Acc:HGNC:26754]	0.45871260442+/-0.22381414307771555	0.7573799278555+/-0.23205644020238897	3.53783e-08
	ENSG00000131187	F12	coagulation factor XII [Source:HGNC Symbol;Acc:HGNC:3530]	0.0412016209672+/-0.4866001884972935	0.308515345499+/-1.4002206924068346	3.34262e-08
	ENSG00000182199	SHMT2	serine hydroxymethyltransferase 2 [Source:HGNC Symbol;Acc:HGNC:10852]	14.1420991433+/-7.506373051423815	28.48614044105+/-24.209553752821108	4.42181e-08
	ENSG00000219481	NBPF1	NBPF member 1 [Source:HGNC Symbol;Acc:HGNC:26088]	0.672794460194+/-1.6180120596365568	3.03580953558+/-2.488805111250221	2.79328e-10
	ENSG00000165516	KLHDC2	kelch domain containing 2 [Source:HGNC Symbol;Acc:HGNC:20231]	4.28145039846+/-2.241895014848808	8.663029606475+/-3.301422028649127	1.50287e-09
	ENSG00000279539	ENSG000000279539		0.113647294306+/-0.07742045502211302	0.419112618046+/-0.3200795193896581	1.67425e-10
	ENSG00000159708	LRRC36	leucine rich repeat containing 36 [Source:HGNC Symbol;Acc:HGNC:25615]	0.0399016193758+/-0.09104670301161784	0.246261514464+/-0.4194864357532204	4.08421e-10
	ENSG00000128218	VPREB3	V-set pre-B cell surrogate light chain 3 [Source:HGNC Symbol;Acc:HGNC:12710]	0.610280888007+/-14.435989428667058	11.397612482100001+/-50.712872438384984	3.17159e-10
	ENSG00000186318	BACE1	beta-secretase 1 [Source:HGNC Symbol;Acc:HGNC:933]	3.92329661744+/-4.81516102417285	11.48629670065+/-5.759140522256396	1.17637e-09
	ENSG00000175387	SMAD2	SMAD family member 2 [Source:HGNC Symbol;Acc:HGNC:6768]	1.5607293119+/-0.6660168097504287	3.0604461048+/-1.3391512779037547	3.83453e-10
	ENSG00000137501	SYTL2	synaptotagmin like 2 [Source:HGNC Symbol;Acc:HGNC:15585]	0.591626346635+/-2.397358331969581	6.686564662945+/-9.722107225117005	6.33471e-10
	ENSG00000186326	RGS9BP	regulator of G protein signaling 9 binding protein [Source:HGNC Symbol;Acc:HGNC:30304]	0.0517479475416+/-0.06070783879771724	0.289457177006+/-0.2547398575218046	8.12166e-10
	ENSG00000115540	MOB4	MOB family member 4, phocein [Source:HGNC Symbol;Acc:HGNC:17261]	5.73867336204+/-6.928795092801441	25.6912723958+/-32.386708535676725	2.62103e-10
