# Supplementary material for: Identifying New Potential Biomarkers in Adrenocortical Tumors Based on mRNA Expression Data Using Machine Learning
Source: Cancers (Basel). 2021 Sep 17;13(18):4671. doi: 10.3390/cancers13184671 (PMC8469239; doi:10.3390/cancers13184671)
Supplement: Supplementary file 1 [file cancers-13-04671-s001.zip › cancers-1325927-Supplementary/Supplementary Table 3 rev.xlsx]

## Sheet: acc_feature_values_combined_wit
	Supplementary Table 3. Differential mRNA expression levels of the 100 genes selected by random forest in the validation (ENSAT) cohort considering all the ACA subgroups together
				Vaidation cohort
	ENSEMBL indentifier	Gene Symbol	Gene name and name source	NAG (median+/-SD)	ACA (median+/-SD)	ACC-UMAP1 cluster (median +/- SD)	ACC-UMAP2 cluster (median+/-SD)	NAG v.s. ACA (P-Value)	NAG v.s. ACC-UMAP1 (P-Value)	NAG v.s. ACC-UMAP2 (P-Value)	ACC-UMAP1 v.s. ACC-UMAP2 (P-Value)	ACA v.s. ACC-UMAP1 (P-Value)	ACA v.s. ACC-UMAP2 (P-Value)
	ENSG00000228158	TLE1P1	TLE family member 1 pseudogene 1 [Source:HGNC Symbol;Acc:HGNC:39438]	6.638545+/-1.507872496317245	4.50812+/-2.6162016644142483	2.2164200000000003+/-1.2266378266665299	3.0400099999999997+/-0.9495791645776565	0.0858023	0.0209213	0.0338949	0.723674	0.0417392	0.0815197
	ENSG00000148143	ZNF462	zinc finger protein 462 [Source:HGNC Symbol;Acc:HGNC:21684]	5.278105+/-1.4183625612127528	6.270585+/-2.4494836724826667	3.263355+/-0.5549366070552566	4.64508+/-1.7050362984014937	0.750377	0.0209213	0.288844	0.4795	0.00278486	0.170278
	ENSG00000136868	SLC31A1	solute carrier family 31 member 1 [Source:HGNC Symbol;Acc:HGNC:11016]	18.44178+/-10.8098543877982	8.337775+/-3.758484725087489	6.074490000000001+/-1.0483730309716812	10.2688+/-1.3091822997666223	0.091766	0.0209213	1	0.0338949	0.0485545	0.194567
	ENSG00000189337	KAZN	kazrin, periplakin interacting protein [Source:HGNC Symbol;Acc:HGNC:29173]	14.59105+/-3.050986145769102	13.526399999999999+/-8.56399488580069	0.898678+/-0.519248654430611	10.860999999999999+/-5.036527155173493	0.923963	0.0209213	0.4795	0.0338949	0.00131247	0.504693
	ENSG00000166197	NOLC1	nucleolar and coiled-body phosphoprotein 1 [Source:HGNC Symbol;Acc:HGNC:15608]	15.104+/-2.631010240858062	11.95955+/-3.2459215548800198	11.4668+/-1.0699696662376696	17.1548+/-1.4995009866248468	0.0980584	0.0433081	0.288844	0.0338949	0.588616	0.0117272
	ENSG00000233581	AC069155.1	novel transcript /long noncoding RNA Lnc-SMARCAL1-4	0.0314604+/-0.04775876557792821	0.030486150000000004+/-1.3915966954542172	0.0+/-0.3218172051098068	0.353364+/-0.4128485978757831	0.893942	0.441949	0.372456	0.329443	0.457648	0.330388
	ENSG00000103489	XYLT1	xylosyltransferase 1 [Source:HGNC Symbol;Acc:HGNC:15516]	4.44999+/-1.2693384595528494	3.4622450000000002+/-3.267260339218636	3.07954+/-2.5721768631563324	3.6364699999999996+/-1.3655966645227116	0.390349	0.563703	0.4795	0.723674	0.588616	0.683503
	ENSG00000122565	CBX3	chromobox 3 [Source:HGNC Symbol;Acc:HGNC:1553]	46.67125+/-4.73338076926788	55.92335+/-21.60094950553201	68.63929999999999+/-4.4026940783456645	193.77700000000002+/-42.63114472099269	0.265494	0.0209213	0.0338949	0.0338949	0.119021	0.00485127
	ENSG00000165661	QSOX2	quiescin sulfhydryl oxidase 2 [Source:HGNC Symbol;Acc:HGNC:30249]	5.1563+/-0.1546677822786633	4.795260000000001+/-2.04809935206768	3.72306+/-1.2245677015048002	7.07965+/-3.624785415077085	0.44514	0.148915	0.4795	0.4795	0.265494	0.553182
	ENSG00000005981	ASB4	ankyrin repeat and SOCS box containing 4 [Source:HGNC Symbol;Acc:HGNC:16009]	31.3098+/-4.04740390960675	36.90315+/-19.76750169061627	3.3683549999999998+/-4.623240292399774	40.0246+/-19.128408241205598	0.239145	0.0209213	0.4795	0.0770999	0.00117429	0.824022
	ENSG00000134001	EIF2S1	eukaryotic translation initiation factor 2 subunit alpha [Source:HGNC Symbol;Acc:HGNC:3265]	23.52335+/-2.9560622210975196	20.863750000000003+/-8.31521181439415	30.6015+/-10.583970334661752	33.8385+/-12.416050489946024	0.702631	0.386476	0.157299	0.4795	0.12674	0.0539487
	ENSG00000088038	CNOT3	CCR4-NOT transcription complex subunit 3 [Source:HGNC Symbol;Acc:HGNC:7879]	26.5725+/-0.3975973685778106	26.0062+/-5.5833209268605355	12.070985+/-3.2203268054529417	7.3043+/-4.50224252462654	0.848615	0.0209213	0.0338949	0.157299	0.00104966	0.00384174
	ENSG00000092445	TYRO3	TYRO3 protein tyrosine kinase [Source:HGNC Symbol;Acc:HGNC:12446]	5.816135+/-1.1606677868580655	7.111095+/-3.3093321506153273	1.3747515000000001+/-1.8237507126779107	6.16763+/-3.2582958550581145	0.25208	0.0832645	1	0.157299	0.00419278	0.458542
	ENSG00000136758	YME1L1	YME1 like 1 ATPase [Source:HGNC Symbol;Acc:HGNC:12843]	27.48825+/-3.024805092377855	25.1928+/-8.518183465026004	25.601300000000002+/-1.4273429887381663	37.1113+/-22.23318721596164	0.390349	0.386476	0.288844	0.0770999	0.949266	0.069361
	ENSG00000117394	SLC2A1	solute carrier family 2 member 1 [Source:HGNC Symbol;Acc:HGNC:11005]	6.264060000000001+/-1.7418177032628879	3.35511+/-2.0417710158835094	8.663730000000001+/-13.426019599378664	24.2141+/-10.343946813340748	0.143343	0.248213	0.4795	1	0.0202093	0.182122
	ENSG00000115816	CEBPZ	CCAAT enhancer binding protein zeta [Source:HGNC Symbol;Acc:HGNC:24218]	22.340850000000003+/-1.7249059641035507	24.27385+/-7.864086238094583	13.9115+/-3.0117245769658285	31.1372+/-8.036345627764456	0.50407	0.0209213	0.0338949	0.0338949	0.00308915	0.069361
	ENSG00000057252	SOAT1	sterol O-acyltransferase 1 [Source:HGNC Symbol;Acc:HGNC:11177]	91.03094999999999+/-18.062089374899987	84.6417+/-46.45303334133642	35.310649999999995+/-17.32724893924307	89.3594+/-25.478032481641034	0.750377	0.0433081	0.4795	0.157299	0.0130827	0.436385
	ENSG00000137770	CTDSPL2	CTD small phosphatase like 2 [Source:HGNC Symbol;Acc:HGNC:26936]	3.8742349999999997+/-0.5531484531750946	3.26957+/-1.2937866948037269	4.2832+/-1.8593209557053352	10.3556+/-2.349215461950365	0.181485	0.563703	0.0338949	0.0770999	0.25208	0.00544117
	ENSG00000261461	UBE2MP1	ubiquitin conjugating enzyme E2 M pseudogene 1 [Source:HGNC Symbol;Acc:HGNC:32195]	17.9208+/-2.10263684260383	17.8881+/-6.169209639566525	14.094+/-4.248031506695189	10.7711+/-8.636308464848984	0.898737	0.248213	0.4795	0.4795	0.192103	0.266192
	ENSG00000213551	DNAJC9	DnaJ heat shock protein family (Hsp40) member C9 [Source:HGNC Symbol;Acc:HGNC:19123]	6.5908299999999995+/-0.4423895166875001	6.161035+/-4.040400360146101	6.828374999999999+/-4.022652193767037	18.9091+/-4.76069327327672	0.750377	0.386476	0.0338949	0.0770999	0.203171	0.00947637
	ENSG00000186792	HYAL3	hyaluronidase 3 [Source:HGNC Symbol;Acc:HGNC:5322]	1.25257+/-0.1953662239711614	1.6215549999999999+/-2.0171713820637884	1.0872155000000001+/-0.6031110661828799	1.0858299999999999+/-0.4982865758924944	0.203171	0.77283	0.4795	1	0.091766	0.0815197
	ENSG00000165733	BMS1	BMS1, ribosome biogenesis factor [Source:HGNC Symbol;Acc:HGNC:23505]	4.8977+/-0.3646118061977012	4.6424449999999995+/-0.9642874707378523	4.82662+/-0.6487489040260491	7.55992+/-1.6125561714729677	0.464335	1	0.0338949	0.0338949	0.63321	0.00485127
	ENSG00000188735	TMEM120B	transmembrane protein 120B [Source:HGNC Symbol;Acc:HGNC:32008]	8.96225+/-1.1170274644872216	7.9615100000000005+/-2.7683301144184655	3.785265+/-3.295215802830673	2.31264+/-1.9980578962699975	0.25208	0.148915	0.0338949	0.4795	0.0522985	0.00681893
	ENSG00000173638	SLC19A1	solute carrier family 19 member 1 [Source:HGNC Symbol;Acc:HGNC:10937]	6.09975+/-0.8441822814268254	5.759074999999999+/-3.427908034074729	1.3308200000000001+/-0.2884397620821373	0.870769+/-0.6148631506912737	0.97462	0.0209213	0.0338949	0.4795	0.00117429	0.00431984
	ENSG00000100347	SAMM50	SAMM50 sorting and assembly machinery component [Source:HGNC Symbol;Acc:HGNC:24276]	29.38525+/-1.969785285887779	33.77375+/-9.67996885641257	20.642449999999997+/-2.834831882471163	51.4932+/-16.266597957983304	0.161565	0.0209213	0.4795	0.0770999	0.00621864	0.335234
	ENSG00000136628	EPRS	glutamyl-prolyl-tRNA synthetase [Source:HGNC Symbol;Acc:HGNC:3418]	21.4195+/-3.1493255436680405	19.55855+/-10.825177776390383	20.8032+/-3.9405862865663783	47.8261+/-7.028803753287056	0.63321	0.77283	0.0338949	0.0338949	0.750377	0.00850251
	ENSG00000103160	HSDL1	hydroxysteroid dehydrogenase like 1 [Source:HGNC Symbol;Acc:HGNC:16475]	13.55085+/-1.4781443780970789	13.9031+/-4.948288517262363	14.849050000000002+/-3.91121549840967	28.6306+/-3.638364913284845	0.524591	0.563703	0.0338949	0.0338949	0.750377	0.00681893
	ENSG00000065135	GNAI3	G protein subunit alpha i3 [Source:HGNC Symbol;Acc:HGNC:4387]	1.62144+/-0.15257907720261	1.5235349999999999+/-0.48184426104225747	1.62937+/-0.19514278712970662	3.3404199999999995+/-1.1532617773467084	0.774627	0.77283	0.0338949	0.0338949	0.63321	0.00431984
	ENSG00000115504	EHBP1	EH domain binding protein 1 [Source:HGNC Symbol;Acc:HGNC:29144]	13.360199999999999+/-3.019847728018542	10.556049999999999+/-3.766755069865297	7.184125+/-0.993073103637768	10.7047+/-3.0981569991206057	0.119021	0.0209213	0.4795	0.0338949	0.0417392	0.528654
	ENSG00000100462	PRMT5	protein arginine methyltransferase 5 [Source:HGNC Symbol;Acc:HGNC:10894]	19.77775+/-0.5859112192772897	21.218449999999997+/-4.811189066046517	19.6167+/-5.883761747120204	18.782+/-1.0336829698811045	0.239145	1	0.0770999	0.723674	0.726371	0.138208
	ENSG00000248569	AC026410.3	mediator complex subunit 27 (MED27) pseudogene	4.483364999999999+/-0.27023790281666626	3.99531+/-1.5552144725399804	3.1022800000000004+/-0.9992629082103467	4.36869+/-0.4023980569038575	0.308652	0.248213	1	0.288844	0.324015	0.414858
	ENSG00000136875	PRPF4	pre-mRNA processing factor 4 [Source:HGNC Symbol;Acc:HGNC:17349]	9.831155+/-1.5409255073230335	7.701785+/-3.100970134252481	6.755345+/-0.8128625485706362	11.4289+/-4.4270775387231085	0.134844	0.0209213	0.723674	0.0338949	0.239145	0.088218
	ENSG00000156011	PSD3	pleckstrin and Sec7 domain containing 3 [Source:HGNC Symbol;Acc:HGNC:19093]	10.69105+/-1.573741049815693	9.513964999999999+/-5.374993613884946	3.7889749999999998+/-1.0218992333151053	23.865+/-11.326802942785264	0.464335	0.0209213	0.4795	0.0338949	0.00511576	0.194567
	ENSG00000105364	MRPL4	mitochondrial ribosomal protein L4 [Source:HGNC Symbol;Acc:HGNC:14276]	32.731500000000004+/-2.107233382304866	36.436350000000004+/-8.386838377491188	23.5041+/-5.404538779292364	24.2165+/-9.199916140057413	0.203171	0.0832645	0.0770999	0.723674	0.0068467	0.0159937
	ENSG00000155304	HSPA13	heat shock protein family A (Hsp70) member 13 [Source:HGNC Symbol;Acc:HGNC:11375]	7.49465+/-3.29111103605891	4.40503+/-3.1045155742644948	9.989955+/-1.3854517452892396	18.282+/-3.393998536960334	0.161565	0.563703	0.0338949	0.0770999	0.00202882	0.00544117
	ENSG00000119508	NR4A3	nuclear receptor subfamily 4 group A member 3 [Source:HGNC Symbol;Acc:HGNC:7982]	16.263205+/-12.403477302237414	4.468635+/-28.353291359108322	0.7035969999999999+/-0.6044503960112753	3.2700099999999996+/-2.7169724108125695	0.12674	0.0209213	0.0770999	0.157299	0.0170296	0.373735
	ENSG00000160563	MED27	mediator complex subunit 27 [Source:HGNC Symbol;Acc:HGNC:2377]	6.80797+/-1.0534777464308394	7.03919+/-1.8420564021707515	4.4676800000000005+/-1.5267210407684175	7.1146+/-1.477412988579098	0.774627	0.148915	0.4795	0.157299	0.0259475	0.656501
	ENSG00000175832	ETV4	ETS variant 4 [Source:HGNC Symbol;Acc:HGNC:3493]	2.20933+/-0.9678192172966757	1.2648549999999998+/-1.570354028440305	0.1419721+/-0.2665754218161473	0.413016+/-0.13772993788086405	0.293778	0.0209213	0.0338949	0.4795	0.00419278	0.0105485
	ENSG00000152767	FARP1	FERM, ARH/RhoGEF and pleckstrin domain protein 1 [Source:HGNC Symbol;Acc:HGNC:3591]	20.7482+/-2.1342643163101904	19.9206+/-14.215355461692239	9.068185+/-5.806020924826658	15.0514+/-5.9326432711472625	0.702631	0.0832645	0.157299	0.723674	0.0259475	0.138208
	ENSG00000148840	PPRC1	peroxisome proliferator-activated receptor gamma, coactivator-related 1 [Source:HGNC Symbol;Acc:HGNC:30025]	11.43445+/-2.1819386361845745	10.9389+/-3.333681396421669	6.559975+/-1.6663054151531618	8.64985+/-4.340772132566586	0.873613	0.0433081	0.723674	0.4795	0.00342348	0.316978
	ENSG00000148498	PARD3	par-3 family cell polarity regulator [Source:HGNC Symbol;Acc:HGNC:16051]	7.57301+/-1.0068236932893218	7.62678+/-2.4389530178474073	8.2197+/-0.9144226616286364	8.1872+/-3.0370417425002394	0.898737	0.386476	0.4795	1	0.426406	0.629939
	ENSG00000075618	FSCN1	fascin actin-bundling protein 1 [Source:HGNC Symbol;Acc:HGNC:11148]	19.85875+/-3.4377271364958557	33.05405+/-21.73335099457959	11.644224999999999+/-10.354552712794986	14.7416+/-6.213157733750743	0.0748149	0.248213	0.0338949	1	0.0130827	0.0117272
	ENSG00000171246	NPTX1	neuronal pentraxin 1 [Source:NCBI gene;Acc:4884]	2.7562499999999996+/-2.599962783448784	1.51061+/-16.819760685029877	7.61871+/-10.240243766698704	3.65595+/-4.08508694917803	0.97462	0.386476	0.4795	0.723674	0.390349	0.603848
	ENSG00000162714	ZNF496	zinc finger protein 496 [Source:HGNC Symbol;Acc:HGNC:23713]	7.378425+/-0.7488823179579019	6.2048749999999995+/-1.8192128470125795	1.9586649999999999+/-1.3562977812228407	2.35058+/-0.8558814936011229	0.265494	0.0209213	0.0338949	1	0.00342348	0.00544117
	ENSG00000134375	TIMM17A	translocase of inner mitochondrial membrane 17A [Source:HGNC Symbol;Acc:HGNC:17315]	24.73905+/-1.3804831516085225	28.6674+/-11.028351940110756	21.9486+/-2.5094385780239765	54.1358+/-8.984766063485212	0.181485	0.248213	0.0338949	0.0338949	0.0650047	0.0105485
	ENSG00000099783	HNRNPM	heterogeneous nuclear ribonucleoprotein M [Source:HGNC Symbol;Acc:HGNC:5046]	50.01685+/-3.0505969145398426	43.79845+/-9.646407699705938	41.316500000000005+/-2.8378960000103945	38.4213+/-9.580852578740348	0.119021	0.0209213	0.0770999	0.723674	0.214696	0.299387
	ENSG00000251692	PTX4	pentraxin 4 [Source:HGNC Symbol;Acc:HGNC:14171]	0.13580899999999999+/-0.08617468352567359	0.182668+/-0.40302192740169324	0.02481215+/-0.03210980064780651	0.0167535+/-0.016263776068920772	0.799099	0.0209213	0.0338949	0.4795	0.00621864	0.00609507
	ENSG00000067082	KLF6	Kruppel like factor 6 [Source:HGNC Symbol;Acc:HGNC:2235]	13.98945+/-4.274340562094784	12.67625+/-11.106825016616423	10.44431+/-4.644751628763372	32.4595+/-13.606126092397579	0.949266	0.386476	0.288844	0.157299	0.308652	0.148335
	ENSG00000153944	MSI2	musashi RNA binding protein 2 [Source:HGNC Symbol;Acc:HGNC:18585]	58.3761+/-4.187131187340562	45.2929+/-18.551562775745797	17.74445+/-18.29672707511288	39.7602+/-12.232822223382831	0.111674	0.0433081	0.0338949	0.4795	0.0522985	0.335234
	ENSG00000144668	ITGA9	integrin subunit alpha 9 [Source:HGNC Symbol;Acc:HGNC:6145]	10.57815+/-0.1881801845971038	8.595055+/-3.3773432397991	5.027605+/-2.0216756710755432	11.8186+/-7.321238670977898	0.408141	0.0209213	0.4795	0.0770999	0.0305129	0.373735
	ENSG00000140157	NIPA2	NIPA magnesium transporter 2 [Source:HGNC Symbol;Acc:HGNC:17044]	15.1176+/-1.297732457741194	13.72815+/-4.422894654404798	11.448699999999999+/-0.9228988140195812	34.6741+/-5.5071044303396555	0.50407	0.0209213	0.0338949	0.0338949	0.192103	0.00485127
	ENSG00000215218	UBE2QL1	ubiquitin conjugating enzyme E2 Q family like 1 [Source:HGNC Symbol;Acc:HGNC:37269]	1.8463785000000001+/-1.4462953677885746	0.580144+/-1.0775275457718927	0.39969200000000005+/-1.243626978206585	0.218926+/-1.105540192402619	0.091766	0.386476	0.157299	1	0.610733	0.629939
	ENSG00000154473	BUB3	BUB3, mitotic checkpoint protein [Source:HGNC Symbol;Acc:HGNC:1151]	45.562250000000006+/-2.1177844701184783	40.050250000000005+/-14.658544893508738	36.56395+/-14.776844458201317	127.162+/-64.99314321456448	0.426406	0.386476	0.0338949	0.0770999	0.750377	0.0130213
	ENSG00000079332	SAR1A	secretion associated Ras related GTPase 1A [Source:HGNC Symbol;Acc:HGNC:10534]	30.5012+/-2.5403584299267687	29.01435+/-6.288407140584525	23.5689+/-4.7892900968593475	55.7081+/-12.523611792397062	0.610733	0.0832645	0.0338949	0.0338949	0.161565	0.00431984
	ENSG00000148229	POLE3	DNA polymerase epsilon 3, accessory subunit [Source:HGNC Symbol;Acc:HGNC:13546]	19.71005+/-1.1541838425918116	21.81375+/-5.398866832245254	16.7658+/-4.942709578953127	32.7797+/-1.6720936264323099	0.152247	0.386476	0.0338949	0.0338949	0.192103	0.00485127
	ENSG00000274425	AC114271.1	RNA Gene, novel transcript, antisense to ICAM3	0.6680240000000001+/-0.14443868227447765	0.557765+/-0.2766292599772761	0.42491199999999996+/-0.14048110977458855	0.357767+/-0.15523257073554722	0.339867	0.0433081	0.0338949	0.288844	0.0801557	0.031585
	ENSG00000147408	CSGALNACT1	chondroitin sulfate N-acetylgalactosaminyltransferase 1 [Source:HGNC Symbol;Acc:HGNC:24290]	7.948295+/-2.0332017605906088	4.570975000000001+/-3.321681405712208	14.4025+/-15.010947422600445	3.49548+/-8.88602471771014	0.0522985	0.0832645	0.4795	0.288844	0.0046335	1
	ENSG00000088256	GNA11	G protein subunit alpha 11 [Source:HGNC Symbol;Acc:HGNC:4379]	25.9428+/-3.4606305747652413	21.5164+/-6.025974705792256	15.2149+/-5.171819670761443	9.012+/-3.327357304131247	0.0748149	0.0832645	0.0338949	0.0770999	0.181485	0.00609507
	ENSG00000125484	GTF3C4	general transcription factor IIIC subunit 4 [Source:HGNC Symbol;Acc:HGNC:4667]	2.7157850000000003+/-0.5339002803602467	2.28524+/-0.9177520468901244	2.345105+/-0.5013388775319545	3.6408400000000003+/-0.9169351369765595	0.226685	0.248213	0.4795	0.157299	1	0.0494941
	ENSG00000107937	GTPBP4	GTP binding protein 4 [Source:HGNC Symbol;Acc:HGNC:21535]	24.822699999999998+/-6.192467934515284	19.03155+/-10.917460272584078	14.7927+/-2.4118053611908135	22.9451+/-15.494054069079388	0.339867	0.0209213	0.723674	0.0338949	0.0142977	0.207625
	ENSG00000236603	RANP1	RAN, member RAS oncogene family pseudogene 1 [Source:HGNC Symbol;Acc:HGNC:21631]	24.3578+/-2.818951752868431	24.04935+/-8.36146568734797	43.471500000000006+/-9.873043310543867	76.1682+/-113.12770276527712	0.949266	0.0209213	0.0338949	0.0338949	0.00225687	0.00384174
	ENSG00000010072	SPRTN	SprT-like N-terminal domain [Source:HGNC Symbol;Acc:HGNC:25356]	2.60996+/-0.2505621838361686	2.3265700000000002+/-0.8052976094458215	2.2488799999999998+/-0.7216915104937497	5.61615+/-0.7024827730904788	0.610733	0.248213	0.0338949	0.0338949	0.823769	0.00384174
	ENSG00000196715	VKORC1L1	vitamin K epoxide reductase complex subunit 1 like 1 [Source:HGNC Symbol;Acc:HGNC:21492]	5.644265000000001+/-0.4981290389296731	5.30705+/-1.8948305205827163	7.464354999999999+/-1.383871793400223	8.44116+/-1.6252869240092829	0.566877	0.248213	0.288844	0.288844	0.134844	0.07524
	ENSG00000125485	DDX31	DEAD-box helicase 31 [Source:HGNC Symbol;Acc:HGNC:16715]	3.8087799999999996+/-0.16554555000059656	3.790175+/-1.331259904145215	2.8642000000000003+/-0.5957100122700223	4.0317+/-1.352668608943899	0.873613	0.148915	0.157299	0.0770999	0.0450383	0.250582
	ENSG00000099821	POLRMT	RNA polymerase mitochondrial [Source:HGNC Symbol;Acc:HGNC:9200]	19.23825+/-0.8180606162595786	22.629649999999998+/-7.385463505966953	11.578199999999999+/-3.4240824074925533	5.58292+/-9.291971470616748	0.390349	0.0209213	0.4795	0.4795	0.00308915	0.128621
	ENSG00000023734	STRAP	serine/threonine kinase receptor associated protein [Source:HGNC Symbol;Acc:HGNC:30796]	49.725300000000004+/-6.428543623170026	52.89945+/-17.386769330725365	51.738+/-17.166036380215296	130.44299999999998+/-24.548157545707763	0.50407	1	0.0338949	0.0338949	0.823769	0.00384174
	ENSG00000261716	HIST2H2BC	histone cluster 2, H2bc (pseudogene)	1.242165+/-0.08797280574131988	1.014395+/-0.3845132902904831	1.3813925+/-0.9611967344984584	0.787866+/-0.8087046532574312	0.214696	1	0.4795	0.723674	0.750377	0.882146
	ENSG00000146676	PURB	purine rich element binding protein B [Source:HGNC Symbol;Acc:HGNC:9702]	4.84667+/-0.2783075146645344	4.449175+/-1.4528146380193536	6.296735+/-0.9834535939579202	5.76513+/-1.5366567053834765	0.44514	0.0832645	0.4795	0.723674	0.0170296	0.138208
	ENSG00000130147	SH3BP4	SH3 domain binding protein 4 [Source:HGNC Symbol;Acc:HGNC:10826]	6.49882+/-0.862112709144663	5.3588000000000005+/-3.235985346706643	4.31164+/-1.5392952286192536	5.65683+/-2.8820868359344534	0.390349	0.0832645	0.723674	0.723674	0.265494	0.970435
	ENSG00000213024	NUP62	nucleoporin 62 [Source:HGNC Symbol;Acc:HGNC:8066]	20.16385+/-1.2371850286032398	18.97085+/-4.494869983504876	13.693100000000001+/-1.4665723121875043	14.5134+/-5.02626452908674	0.97462	0.0209213	0.0338949	1	0.0185599	0.023771
	ENSG00000198618	PPIAP22	peptidylprolyl isomerase A pseudogene 22 [Source:HGNC Symbol;Acc:HGNC:17236]	272.52549999999997+/-11.837445438100236	321.7795+/-98.19051495004472	373.65149999999994+/-57.38227696989725	1297.91+/-466.12999494633107	0.0450383	0.0209213	0.0338949	0.0338949	0.279393	0.00681893
	ENSG00000142949	PTPRF	protein tyrosine phosphatase, receptor type F [Source:HGNC Symbol;Acc:HGNC:9670]	10.8953+/-2.9582557689963185	12.37115+/-6.826078477578485	3.4032695+/-4.295530763937699	10.9689+/-6.771593292491821	0.774627	0.0832645	1	0.157299	0.0185599	0.578254
	ENSG00000135111	TBX3	T-box 3 [Source:HGNC Symbol;Acc:HGNC:11602]	153.06349999999998+/-24.522097446741782	175.24599999999998+/-52.55552516599555	111.1059+/-39.877956875572245	125.539+/-40.94509698055026	0.483981	0.248213	0.0338949	0.4795	0.0281505	0.031585
	ENSG00000213965	NUDT19	nudix hydrolase 19 [Source:HGNC Symbol;Acc:HGNC:32036]	7.0580549999999995+/-0.18399755609790047	7.378645+/-3.7110143936007156	5.2666249999999994+/-1.4673058042378218	13.0858+/-6.960691646023564	0.799099	0.0209213	0.4795	0.288844	0.0485545	0.393972
	ENSG00000227473	TSSK5P	testis specific serine kinase 5, pseudogene [Source:HGNC Symbol;Acc:HGNC:31931]	0	0	0	0
	ENSG00000165732	DDX21	DExD-box helicase 21 [Source:HGNC Symbol;Acc:HGNC:2744]	10.74015+/-1.397642665497426	8.478375+/-3.6790619685914785	12.2667+/-2.8269508262569762	16.1948+/-6.268425887644274	0.25208	0.563703	0.0338949	0.0338949	0.119021	0.00609507
	ENSG00000167614	TTYH1	tweety family member 1 [Source:HGNC Symbol;Acc:HGNC:13476]	1.22961+/-0.5243955169094102	0.2996995+/-4.056493626866896	0.16477505+/-0.19888918119491034	0.164804+/-0.22468372992641605	0.161565	0.0433081	0.0770999	1	0.203171	0.335234
	ENSG00000196781	TLE1	TLE family member 1, transcriptional corepressor [Source:HGNC Symbol;Acc:HGNC:11837]	17.911749999999998+/-3.6892411648603294	14.89565+/-7.872030877061216	7.373905000000001+/-3.5900648367221386	13.4108+/-12.567611997702665	0.464335	0.0209213	0.723674	0.157299	0.00753117	0.882146
	ENSG00000104853	CLPTM1	CLPTM1, transmembrane protein [Source:HGNC Symbol;Acc:HGNC:2087]	97.0892+/-2.0040653649207703	103.53800000000001+/-27.607220401341653	37.14835+/-15.594049221257446	32.6778+/-12.504403279200847	0.390349	0.0209213	0.0338949	0.157299	0.000937367	0.00384174
	ENSG00000127526	SLC35E1	solute carrier family 35 member E1 [Source:HGNC Symbol;Acc:HGNC:20803]	10.203524999999999+/-0.9709722016714738	10.13705+/-3.2941374058508623	10.877759999999999+/-2.219726944350363	14.1996+/-6.523787396786215	0.702631	1	0.4795	0.288844	0.823769	0.354154
	ENSG00000052749	RRP12	ribosomal RNA processing 12 homolog [Source:HGNC Symbol;Acc:HGNC:29100]	10.09179+/-2.3491075737221463	9.937484999999999+/-4.23083691339283	6.28163+/-2.216466670935692	7.37855+/-3.1593436894428284	0.656031	0.148915	0.288844	1	0.0485545	0.138208
	ENSG00000111796	KLRB1	killer cell lectin like receptor B1 [Source:HGNC Symbol;Acc:HGNC:6373]	0.20695750000000002+/-0.1578787872615808	0.3919155+/-0.5036858977603698	0.5170809999999999+/-0.3233888536053577	0.26872199999999996+/-3.4838873104802155	0.0980584	0.0832645	1	0.723674	0.873613	0.766848
	ENSG00000100902	PSMA6	proteasome subunit alpha 6 [Source:HGNC Symbol;Acc:HGNC:9535]	57.66125+/-3.502640915794824	70.50555+/-30.34699609724096	69.39205+/-12.815059935945483	129.645+/-11.566504235170726	0.0130827	0.248213	0.0338949	0.0338949	0.426406	0.0261654
	ENSG00000180287	PLD5	phospholipase D family member 5 [Source:HGNC Symbol;Acc:HGNC:26879]	1.360515+/-0.38566887608113715	1.040612+/-4.540069941069904	0.04689215+/-0.032760772674549646	2.8892900000000004+/-10.744367520825609	0.656031	0.0209213	0.4795	0.0338949	0.00379043	0.373735
	ENSG00000166579	NDEL1	nudE neurodevelopment protein 1 like 1 [Source:HGNC Symbol;Acc:HGNC:17620]	30.1732+/-20.910436416102723	16.15085+/-36.98557758311129	12.2475+/-1.5123600044549577	10.2399+/-11.941400529326533	0.104691	0.0209213	0.157299	0.723674	0.038647	0.182122
	ENSG00000172059	KLF11	Kruppel like factor 11 [Source:HGNC Symbol;Acc:HGNC:11811]	7.99603+/-1.4765993231831718	8.41856+/-3.2946113976234206	3.405895+/-1.5182423682749073	6.45284+/-1.2755789689653352	0.949266	0.0209213	0.288844	0.0770999	0.0119599	0.436385
	ENSG00000136997	MYC	MYC proto-oncogene, bHLH transcription factor [Source:HGNC Symbol;Acc:HGNC:7553]	24.133699999999997+/-3.0590106509294803	23.90375+/-15.616098411308029	6.809085+/-3.9676636948547883	16.2585+/-7.772622563508122	0.97462	0.0209213	0.0770999	0.4795	0.00278486	0.138208
	ENSG00000162971	TYW5	tRNA-yW synthesizing protein 5 [Source:HGNC Symbol;Acc:HGNC:26754]	3.8306500000000003+/-0.7611560457742881	3.51053+/-1.110662504070449	2.833665+/-0.33785058142431856	4.47611+/-0.38890028150614053	0.426406	0.0832645	0.4795	0.0338949	0.111674	0.0815197
	ENSG00000131187	F12	coagulation factor XII [Source:HGNC Symbol;Acc:HGNC:3530]	0.0873114+/-0.041538283734947445	0.0604765+/-0.07047198843286363	0.09135+/-0.04116961846333865	0.041512400000000005+/-0.016149158399743315	0.265331	0.77283	0.0770999	0.288844	0.911286	0.373562
	ENSG00000182199	SHMT2	serine hydroxymethyltransferase 2 [Source:HGNC Symbol;Acc:HGNC:10852]	20.407899999999998+/-1.8637308099280325	23.411+/-7.1901839529276215	35.590500000000006+/-6.512681712244198	49.6835+/-15.732864075417279	0.0697684	0.0209213	0.288844	0.4795	0.0119599	0.148335
	ENSG00000219481	NBPF1	NBPF member 1 [Source:HGNC Symbol;Acc:HGNC:26088]	46.91655+/-9.149121926003337	48.11705+/-23.908075631695436	13.644549999999999+/-2.9890588152585744	33.3739+/-40.41363417976111	0.774627	0.0209213	0.4795	0.0770999	0.00182209	0.578254
	ENSG00000165516	KLHDC2	kelch domain containing 2 [Source:HGNC Symbol;Acc:HGNC:20231]	35.5432+/-2.3116975423917365	36.58925+/-9.593327048925428	40.72725+/-12.559949430431637	37.2191+/-2.267029964513039	0.726371	0.77283	0.288844	1	0.588616	0.629939
	ENSG00000279539	ENSG000000279539		0	0	0	0
	ENSG00000159708	LRRC36	leucine rich repeat containing 36 [Source:HGNC Symbol;Acc:HGNC:25615]	0.19425650000000003+/-0.19483633223217764	0.057237050000000005+/-0.21834734571797737	0.224093+/-0.09577768263693727	0.44475299999999995+/-0.631288553675382	0.226527	0.563703	0.288844	0.288844	0.0979436	0.00945059
	ENSG00000128218	VPREB3	V-set pre-B cell surrogate light chain 3 [Source:HGNC Symbol;Acc:HGNC:12710]	7.1453500000000005+/-6.88741344977102	1.8012949999999999+/-5.948306361225236	0.9333775+/-0.7340798027055283	0.24991300000000002+/-0.6678885351894847	0.161565	0.0832645	0.0770999	0.4795	0.192103	0.0815197
	ENSG00000186318	BACE1	beta-secretase 1 [Source:HGNC Symbol;Acc:HGNC:933]	12.57625+/-2.1826123138340443	12.0907+/-4.888743234767956	5.57011+/-2.029974698863264	6.47268+/-7.548464179055822	0.702631	0.0209213	0.4795	0.723674	0.00621864	0.316978
	ENSG00000175387	SMAD2	SMAD family member 2 [Source:HGNC Symbol;Acc:HGNC:6768]	27.789099999999998+/-3.6957591134975245	25.4311+/-9.471137801327924	23.263199999999998+/-8.106769779442056	37.2405+/-18.718795558534804	0.702631	0.563703	0.4795	0.157299	0.63321	0.170278
	ENSG00000137501	SYTL2	synaptotagmin like 2 [Source:HGNC Symbol;Acc:HGNC:15585]	6.855535+/-2.0027259760511424	8.527995+/-9.90534353761014	2.1782000000000004+/-0.6185259580621899	22.4047+/-8.678321528672594	0.373037	0.0209213	0.0770999	0.0338949	0.00146553	0.194567
	ENSG00000186326	RGS9BP	regulator of G protein signaling 9 binding protein [Source:HGNC Symbol;Acc:HGNC:30304]	0.1733765+/-0.06923128567249691	0.1366245+/-0.27131273967725306	0.033640050000000005+/-0.0360751016601738	0.0292454+/-0.07952085683912673	0.848615	0.0433081	0.288844	1	0.0281505	0.182122
	ENSG00000115540	MOB4	MOB family member 4, phocein [Source:HGNC Symbol;Acc:HGNC:17261]	22.677349999999997+/-13.920122114474248	25.228450000000002+/-50.803745307130214	11.5672+/-3.8240939294712346	31.4334+/-33.12184705970769	0.949266	0.0433081	0.288844	0.0338949	0.091766	0.373735
