# Supplementary material for: Identifying New Potential Biomarkers in Adrenocortical Tumors Based on mRNA Expression Data Using Machine Learning
Source: Cancers (Basel). 2021 Sep 17;13(18):4671. doi: 10.3390/cancers13184671 (PMC8469239; doi:10.3390/cancers13184671)
Supplement: Supplementary file 1 [file cancers-13-04671-s001.zip › cancers-1325927-Supplementary/Supplementary Table 4 rev.xlsx]

## Sheet: acc_feature_values_combined_wit
	Supplementary Table 4. Differential mRNA expression levels of the 100 genes selected by random forest in the validation (ENSAT) cohort considering all the ACA subgroups separately
				Vaidation cohort
	ENSEMBL indentifier	Gene Symbol	Gene name and name source	NAG (median+/-SD)	EIA (median+/-SD)	MACS-CPA (median+/-SD)	CS-CPA (median+/-SD)	ACC-UMAP1 cluster (median +/- SD)	ACC-UMAP2 cluster (median+/-SD)	NAG v.s. EIA (P-Value)	NAG v.s. MACS-CPA (P-Value)	NAG v.s. CS-CPA (P-Value)	NAG v.s. ACC-UMAP1 (P-Value)	NAG v.s. ACC-UMAP2 (P-Value)	ACC-UMAP1 v.s. ACC-UMAP2 (P-Value)
	ENSG00000228158	TLE1P1	TLE family member 1 pseudogene 1 [Source:HGNC Symbol;Acc:HGNC:39438]	6.638545+/-1.507872496317245	4.43962+/-1.5312191533457382	5.34708+/-3.0356622122569434	4.36627+/-2.544770718810334	2.2164200000000003+/-1.2266378266665299	3.0400099999999997+/-0.9495791645776565	0.122823	0.179132	0.0768509	0.0209213	0.0338949	0.723674
	ENSG00000148143	ZNF462	zinc finger protein 462 [Source:HGNC Symbol;Acc:HGNC:21684]	5.278105+/-1.4183625612127528	6.83692+/-1.9178971877637496	6.2557599999999995+/-2.718072828137269	5.251405+/-2.2902349394557096	3.263355+/-0.5549366070552566	4.64508+/-1.7050362984014937	0.757621	0.179132	0.669334	0.0209213	0.288844	0.4795
	ENSG00000136868	SLC31A1	solute carrier family 31 member 1 [Source:HGNC Symbol;Acc:HGNC:11016]	18.44178+/-10.8098543877982	7.27022+/-3.139032541774772	7.7074+/-2.9668722287670337	8.680250000000001+/-4.2387571410010185	6.074490000000001+/-1.0483730309716812	10.2688+/-1.3091822997666223	0.122823	0.0599982	0.179533	0.0209213	1	0.0338949
	ENSG00000189337	KAZN	kazrin, periplakin interacting protein [Source:HGNC Symbol;Acc:HGNC:29173]	14.59105+/-3.050986145769102	10.4145+/-6.582389525639934	10.3389+/-7.892683898738285	16.2641+/-9.14992689414081	0.898678+/-0.519248654430611	10.860999999999999+/-5.036527155173493	0.877371	0.530702	0.760332	0.0209213	0.4795	0.0338949
	ENSG00000166197	NOLC1	nucleolar and coiled-body phosphoprotein 1 [Source:HGNC Symbol;Acc:HGNC:15608]	15.104+/-2.631010240858062	11.9768+/-2.9421142682435826	12.8144+/-3.1678031002147375	11.83435+/-3.3404316587548957	11.4668+/-1.0699696662376696	17.1548+/-1.4995009866248468	0.164915	0.127869	0.112687	0.0433081	0.288844	0.0338949
	ENSG00000233581	AC069155.1	novel transcript /long noncoding RNA Lnc-SMARCAL1-4	0.0314604+/-0.04775876557792821	0.0+/-0.11830632165072348	0.0+/-0.18355970956572962	0.17110950000000003+/-1.8920191908649961	0.0+/-0.3218172051098068	0.353364+/-0.4128485978757831	0.401622	0.121822	0.150059	0.441949	0.372456	0.329443
	ENSG00000103489	XYLT1	xylosyltransferase 1 [Source:HGNC Symbol;Acc:HGNC:15516]	4.44999+/-1.2693384595528494	3.5249099999999998+/-2.304482258340702	2.35949+/-1.822204522818573	4.055910000000001+/-3.992449365172452	3.07954+/-2.5721768631563324	3.6364699999999996+/-1.3655966645227116	0.537094	0.106936	0.760332	0.563703	0.4795	0.723674
	ENSG00000122565	CBX3	chromobox 3 [Source:HGNC Symbol;Acc:HGNC:1553]	46.67125+/-4.73338076926788	54.4113+/-16.797344751639532	46.0295+/-21.054705775095687	59.911249999999995+/-22.526759520284948	68.63929999999999+/-4.4026940783456645	193.77700000000002+/-42.63114472099269	0.217044	0.928635	0.0875902	0.0209213	0.0338949	0.0338949
	ENSG00000165661	QSOX2	quiescin sulfhydryl oxidase 2 [Source:HGNC Symbol;Acc:HGNC:30249]	5.1563+/-0.1546677822786633	4.9473400000000005+/-1.3726132269219133	5.16214+/-2.001888677060035	3.96657+/-2.2202051219654853	3.72306+/-1.2245677015048002	7.07965+/-3.624785415077085	0.757621	0.928635	0.160556	0.148915	0.4795	0.4795
	ENSG00000005981	ASB4	ankyrin repeat and SOCS box containing 4 [Source:HGNC Symbol;Acc:HGNC:16009]	31.3098+/-4.04740390960675	32.4564+/-28.68267451860525	34.1361+/-17.263564137886327	41.2852+/-16.961362907708278	3.3683549999999998+/-4.623240292399774	40.0246+/-19.128408241205598	0.643429	0.530702	0.0995087	0.0209213	0.4795	0.0770999
	ENSG00000134001	EIF2S1	eukaryotic translation initiation factor 2 subunit alpha [Source:HGNC Symbol;Acc:HGNC:3265]	23.52335+/-2.9560622210975196	21.8944+/-8.15103646217181	19.1281+/-6.683343434011655	24.20675+/-8.964143692770815	30.6015+/-10.583970334661752	33.8385+/-12.416050489946024	0.643429	0.244299	0.807203	0.386476	0.157299	0.4795
	ENSG00000088038	CNOT3	CCR4-NOT transcription complex subunit 3 [Source:HGNC Symbol;Acc:HGNC:7879]	26.5725+/-0.3975973685778106	28.9352+/-4.817192944490022	26.9784+/-4.31425077375244	24.713099999999997+/-6.482462303310845	12.070985+/-3.2203268054529417	7.3043+/-4.50224252462654	0.757621	1	0.625499	0.0209213	0.0338949	0.157299
	ENSG00000092445	TYRO3	TYRO3 protein tyrosine kinase [Source:HGNC Symbol;Acc:HGNC:12446]	5.816135+/-1.1606677868580655	5.00514+/-2.2042514449721313	6.719110000000001+/-2.071552665593619	8.074445+/-3.7640636523104094	1.3747515000000001+/-1.8237507126779107	6.16763+/-3.2582958550581145	0.757621	0.324534	0.0995087	0.0832645	1	0.157299
	ENSG00000136758	YME1L1	YME1 like 1 ATPase [Source:HGNC Symbol;Acc:HGNC:12843]	27.48825+/-3.024805092377855	26.2726+/-8.13149312553465	24.7236+/-5.873861040830778	24.91825+/-9.837184289291352	25.601300000000002+/-1.4273429887381663	37.1113+/-22.23318721596164	0.757621	0.179132	0.541803	0.386476	0.288844	0.0770999
	ENSG00000117394	SLC2A1	solute carrier family 2 member 1 [Source:HGNC Symbol;Acc:HGNC:11005]	6.264060000000001+/-1.7418177032628879	2.6860000000000004+/-2.054314872446665	2.9205400000000004+/-1.7166874177418445	3.8895+/-2.1447719633960673	8.663730000000001+/-13.426019599378664	24.2141+/-10.343946813340748	0.122823	0.106936	0.272135	0.248213	0.4795	1
	ENSG00000115816	CEBPZ	CCAAT enhancer binding protein zeta [Source:HGNC Symbol;Acc:HGNC:24218]	22.340850000000003+/-1.7249059641035507	21.1559+/-2.7045225596314695	22.8982+/-9.281564512203042	26.82725+/-7.586378919621073	13.9115+/-3.0117245769658285	31.1372+/-8.036345627764456	0.537094	0.65429	0.222397	0.0209213	0.0338949	0.0338949
	ENSG00000057252	SOAT1	sterol O-acyltransferase 1 [Source:HGNC Symbol;Acc:HGNC:11177]	91.03094999999999+/-18.062089374899987	93.6256+/-58.52530440490393	92.479+/-29.018859949102165	78.52780000000001+/-50.14693646710256	35.310649999999995+/-17.32724893924307	89.3594+/-25.478032481641034	0.877371	0.928635	0.541803	0.0433081	0.4795	0.157299
	ENSG00000137770	CTDSPL2	CTD small phosphatase like 2 [Source:HGNC Symbol;Acc:HGNC:26936]	3.8742349999999997+/-0.5531484531750946	3.34366+/-1.1031631012884922	3.32686+/-1.1041976702678344	3.1471+/-1.4426820810868268	4.2832+/-1.8593209557053352	10.3556+/-2.349215461950365	0.440401	0.209889	0.160556	0.563703	0.0338949	0.0770999
	ENSG00000261461	UBE2MP1	ubiquitin conjugating enzyme E2 M pseudogene 1 [Source:HGNC Symbol;Acc:HGNC:32195]	17.9208+/-2.10263684260383	16.2519+/-3.9870248854533985	17.1113+/-5.169222087100082	20.00115+/-6.707787662132088	14.094+/-4.248031506695189	10.7711+/-8.636308464848984	0.354539	0.720157	0.393036	0.248213	0.4795	0.4795
	ENSG00000213551	DNAJC9	DnaJ heat shock protein family (Hsp40) member C9 [Source:HGNC Symbol;Acc:HGNC:19123]	6.5908299999999995+/-0.4423895166875001	6.1525099999999995+/-1.29011810290357	6.11068+/-1.6650092328769226	6.38827+/-5.3369898043775885	6.828374999999999+/-4.022652193767037	18.9091+/-4.76069327327672	0.877371	0.65429	0.714325	0.386476	0.0338949	0.0770999
	ENSG00000186792	HYAL3	hyaluronidase 3 [Source:HGNC Symbol;Acc:HGNC:5322]	1.25257+/-0.1953662239711614	1.57748+/-0.5507683436045404	1.51244+/-0.3928932418814879	1.86403+/-2.7236837721733655	1.0872155000000001+/-0.6031110661828799	1.0858299999999999+/-0.4982865758924944	0.440401	0.209889	0.200128	0.77283	0.4795	1
	ENSG00000165733	BMS1	BMS1, ribosome biogenesis factor [Source:HGNC Symbol;Acc:HGNC:23505]	4.8977+/-0.3646118061977012	5.02946+/-0.7635664332364487	4.42363+/-0.8040437716445636	4.6424449999999995+/-1.1074889374234782	4.82662+/-0.6487489040260491	7.55992+/-1.6125561714729677	1	0.244299	0.541803	1	0.0338949	0.0338949
	ENSG00000188735	TMEM120B	transmembrane protein 120B [Source:HGNC Symbol;Acc:HGNC:32008]	8.96225+/-1.1170274644872216	7.2786100000000005+/-3.225198916565811	8.60938+/-3.1239755871685224	7.9615100000000005+/-2.1417240978168106	3.785265+/-3.295215802830673	2.31264+/-1.9980578962699975	0.122823	0.788171	0.160556	0.148915	0.0338949	0.4795
	ENSG00000173638	SLC19A1	solute carrier family 19 member 1 [Source:HGNC Symbol;Acc:HGNC:10937]	6.09975+/-0.8441822814268254	7.08361+/-4.061648414533678	8.65739+/-3.2287462702928673	5.23823+/-2.5678978090919142	1.3308200000000001+/-0.2884397620821373	0.870769+/-0.6148631506912737	0.537094	0.370455	0.360122	0.0209213	0.0338949	0.4795
	ENSG00000100347	SAMM50	SAMM50 sorting and assembly machinery component [Source:HGNC Symbol;Acc:HGNC:24276]	29.38525+/-1.969785285887779	32.8713+/-6.328514803434053	34.0172+/-11.41186964876271	33.92445+/-9.336173190845779	20.642449999999997+/-2.834831882471163	51.4932+/-16.266597957983304	0.217044	0.179132	0.200128	0.0209213	0.4795	0.0770999
	ENSG00000136628	EPRS	glutamyl-prolyl-tRNA synthetase [Source:HGNC Symbol;Acc:HGNC:3418]	21.4195+/-3.1493255436680405	18.7728+/-2.663067490324774	18.2039+/-4.307036612816746	22.16435+/-14.019972325222858	20.8032+/-3.9405862865663783	47.8261+/-7.028803753287056	0.354539	0.244299	0.807203	0.77283	0.0338949	0.0338949
	ENSG00000103160	HSDL1	hydroxysteroid dehydrogenase like 1 [Source:HGNC Symbol;Acc:HGNC:16475]	13.55085+/-1.4781443780970789	12.4163+/-3.6427446049020795	12.3754+/-2.464900015936973	16.2318+/-5.89906233325415	14.849050000000002+/-3.91121549840967	28.6306+/-3.638364913284845	0.757621	0.788171	0.127204	0.563703	0.0338949	0.0338949
	ENSG00000065135	GNAI3	G protein subunit alpha i3 [Source:HGNC Symbol;Acc:HGNC:4387]	1.62144+/-0.15257907720261	1.57812+/-0.4160983616916427	1.38127+/-0.3436012130435464	1.62772+/-0.5553954616211749	1.62937+/-0.19514278712970662	3.3404199999999995+/-1.1532617773467084	1	0.324534	0.902885	0.77283	0.0338949	0.0338949
	ENSG00000115504	EHBP1	EH domain binding protein 1 [Source:HGNC Symbol;Acc:HGNC:29144]	13.360199999999999+/-3.019847728018542	10.8618+/-4.971908677835238	10.9281+/-2.510555372424947	10.021175+/-3.865078260320299	7.184125+/-0.993073103637768	10.7047+/-3.0981569991206057	0.217044	0.151859	0.127204	0.0209213	0.4795	0.0338949
	ENSG00000100462	PRMT5	protein arginine methyltransferase 5 [Source:HGNC Symbol;Acc:HGNC:10894]	19.77775+/-0.5859112192772897	22.0264+/-5.008694911628953	21.1751+/-4.616214772383872	20.708849999999998+/-4.84390733143987	19.6167+/-5.883761747120204	18.782+/-1.0336829698811045	0.164915	0.151859	0.464103	1	0.0770999	0.723674
	ENSG00000248569	AC026410.3	mediator complex subunit 27 (MED27) pseudogene	4.483364999999999+/-0.27023790281666626	4.4374+/-1.300890920843609	4.00056+/-1.8786305651289397	3.96505+/-1.3523878204637196	3.1022800000000004+/-0.9992629082103467	4.36869+/-0.4023980569038575	0.877371	0.473684	0.160556	0.248213	1	0.288844
	ENSG00000136875	PRPF4	pre-mRNA processing factor 4 [Source:HGNC Symbol;Acc:HGNC:17349]	9.831155+/-1.5409255073230335	9.082089999999999+/-2.3829845455931524	10.2145+/-3.8477107031786715	7.249665+/-2.4513027644114853	6.755345+/-0.8128625485706362	11.4289+/-4.4270775387231085	0.280087	0.788171	0.0239875	0.0209213	0.723674	0.0338949
	ENSG00000156011	PSD3	pleckstrin and Sec7 domain containing 3 [Source:HGNC Symbol;Acc:HGNC:19093]	10.69105+/-1.573741049815693	10.5365+/-5.741761436432742	8.46524+/-4.146082282191184	10.286249999999999+/-5.646669172303072	3.7889749999999998+/-1.0218992333151053	23.865+/-11.326802942785264	0.877371	0.0732541	0.807203	0.0209213	0.4795	0.0338949
	ENSG00000105364	MRPL4	mitochondrial ribosomal protein L4 [Source:HGNC Symbol;Acc:HGNC:14276]	32.731500000000004+/-2.107233382304866	34.1095+/-7.23627194288316	36.1728+/-7.317587253344603	37.6533+/-9.085466428811086	23.5041+/-5.404538779292364	24.2165+/-9.199916140057413	0.537094	0.370455	0.112687	0.0832645	0.0770999	0.723674
	ENSG00000155304	HSPA13	heat shock protein family A (Hsp70) member 13 [Source:HGNC Symbol;Acc:HGNC:11375]	7.49465+/-3.29111103605891	3.6337599999999997+/-2.725610461474414	4.44072+/-1.8361729546630368	4.70775+/-3.7689076615552657	9.989955+/-1.3854517452892396	18.282+/-3.393998536960334	0.217044	0.209889	0.179533	0.563703	0.0338949	0.0770999
	ENSG00000119508	NR4A3	nuclear receptor subfamily 4 group A member 3 [Source:HGNC Symbol;Acc:HGNC:7982]	16.263205+/-12.403477302237414	0.589426+/-11.590073078256736	8.27696+/-41.98980170575553	5.48629+/-11.390178384158562	0.7035969999999999+/-0.6044503960112753	3.2700099999999996+/-2.7169724108125695	0.0307536	0.65429	0.0768509	0.0209213	0.0770999	0.157299
	ENSG00000160563	MED27	mediator complex subunit 27 [Source:HGNC Symbol;Acc:HGNC:2377]	6.80797+/-1.0534777464308394	7.64693+/-1.2634788822225016	6.1703+/-2.2377803097619924	7.0018899999999995+/-1.7170752663808058	4.4676800000000005+/-1.5267210407684175	7.1146+/-1.477412988579098	0.537094	0.928635	0.807203	0.148915	0.4795	0.157299
	ENSG00000175832	ETV4	ETS variant 4 [Source:HGNC Symbol;Acc:HGNC:3493]	2.20933+/-0.9678192172966757	1.943+/-1.3454652044314643	1.12529+/-1.9946510039466288	0.9028075+/-1.139610010911269	0.1419721+/-0.2665754218161473	0.413016+/-0.13772993788086405	0.877371	0.473684	0.112687	0.0209213	0.0338949	0.4795
	ENSG00000152767	FARP1	FERM, ARH/RhoGEF and pleckstrin domain protein 1 [Source:HGNC Symbol;Acc:HGNC:3591]	20.7482+/-2.1342643163101904	18.0296+/-6.544267939272325	19.1764+/-6.5162654568512055	20.825850000000003+/-18.050645240454582	9.068185+/-5.806020924826658	15.0514+/-5.9326432711472625	0.440401	0.370455	0.854777	0.0832645	0.157299	0.723674
	ENSG00000148840	PPRC1	peroxisome proliferator-activated receptor gamma, coactivator-related 1 [Source:HGNC Symbol;Acc:HGNC:30025]	11.43445+/-2.1819386361845745	8.32882+/-2.5442761132892637	10.7486+/-2.8915797820736135	11.35255+/-3.5307322720431165	6.559975+/-1.6663054151531618	8.64985+/-4.340772132566586	0.217044	0.530702	0.714325	0.0433081	0.723674	0.4795
	ENSG00000148498	PARD3	par-3 family cell polarity regulator [Source:HGNC Symbol;Acc:HGNC:16051]	7.57301+/-1.0068236932893218	6.79022+/-1.8611411459188416	6.727410000000001+/-1.8776251710946004	8.39257+/-2.7618955548080812	8.2197+/-0.9144226616286364	8.1872+/-3.0370417425002394	0.757621	0.65429	0.502158	0.386476	0.4795	1
	ENSG00000075618	FSCN1	fascin actin-bundling protein 1 [Source:HGNC Symbol;Acc:HGNC:11148]	19.85875+/-3.4377271364958557	25.8994+/-8.839353680804697	26.8708+/-10.76526036431483	39.0957+/-24.293431173814536	11.644224999999999+/-10.354552712794986	14.7416+/-6.213157733750743	0.537094	0.370455	0.010396	0.248213	0.0338949	1
	ENSG00000171246	NPTX1	neuronal pentraxin 1 [Source:NCBI gene;Acc:4884]	2.7562499999999996+/-2.599962783448784	0.56648+/-10.950333609335562	0.489407+/-3.734307647808154	6.180545+/-21.676918207296392	7.61871+/-10.240243766698704	3.65595+/-4.08508694917803	0.280087	0.282488	0.272135	0.386476	0.4795	0.723674
	ENSG00000162714	ZNF496	zinc finger protein 496 [Source:HGNC Symbol;Acc:HGNC:23713]	7.378425+/-0.7488823179579019	6.152830000000001+/-1.4967757112078377	6.45905+/-1.51379999389835	6.176805+/-2.071147696470443	1.9586649999999999+/-1.3562977812228407	2.35058+/-0.8558814936011229	0.354539	0.209889	0.360122	0.0209213	0.0338949	1
	ENSG00000134375	TIMM17A	translocase of inner mitochondrial membrane 17A [Source:HGNC Symbol;Acc:HGNC:17315]	24.73905+/-1.3804831516085225	30.7908+/-6.106447051727835	26.1733+/-7.278321580871698	28.83185+/-13.817903934084748	21.9486+/-2.5094385780239765	54.1358+/-8.984766063485212	0.0640775	0.324534	0.246387	0.248213	0.0338949	0.0338949
	ENSG00000099783	HNRNPM	heterogeneous nuclear ribonucleoprotein M [Source:HGNC Symbol;Acc:HGNC:5046]	50.01685+/-3.0505969145398426	45.2824+/-9.15522366350975	43.4571+/-9.532068373976301	43.79845+/-9.742040795317639	41.316500000000005+/-2.8378960000103945	38.4213+/-9.580852578740348	0.354539	0.282488	0.0585876	0.0209213	0.0770999	0.723674
	ENSG00000251692	PTX4	pentraxin 4 [Source:HGNC Symbol;Acc:HGNC:14171]	0.13580899999999999+/-0.08617468352567359	0.174496+/-0.11878242178153056	0.222948+/-0.20649336315224695	0.1899965+/-0.5353964365401717	0.02481215+/-0.03210980064780651	0.0167535+/-0.016263776068920772	0.757621	0.59101	1	0.0209213	0.0338949	0.4795
	ENSG00000067082	KLF6	Kruppel like factor 6 [Source:HGNC Symbol;Acc:HGNC:2235]	13.98945+/-4.274340562094784	9.55064+/-5.331256472035903	14.7853+/-14.772806898333592	15.52985+/-8.278374968314894	10.44431+/-4.644751628763372	32.4595+/-13.606126092397579	0.164915	0.788171	0.807203	0.386476	0.288844	0.157299
	ENSG00000153944	MSI2	musashi RNA binding protein 2 [Source:HGNC Symbol;Acc:HGNC:18585]	58.3761+/-4.187131187340562	48.6467+/-25.391173370627907	45.754+/-12.215599948083856	43.05985+/-17.194109850789193	17.74445+/-18.29672707511288	39.7602+/-12.232822223382831	0.757621	0.0315953	0.143136	0.0433081	0.0338949	0.4795
	ENSG00000144668	ITGA9	integrin subunit alpha 9 [Source:HGNC Symbol;Acc:HGNC:6145]	10.57815+/-0.1881801845971038	10.4185+/-3.662420864953186	8.53748+/-3.348195203566773	8.20219+/-3.2661566441879253	5.027605+/-2.0216756710755432	11.8186+/-7.321238670977898	0.877371	0.59101	0.246387	0.0209213	0.4795	0.0770999
	ENSG00000140157	NIPA2	NIPA magnesium transporter 2 [Source:HGNC Symbol;Acc:HGNC:17044]	15.1176+/-1.297732457741194	16.0751+/-3.6500097137174987	13.8536+/-2.884651439640151	12.36845+/-5.35062297057768	11.448699999999999+/-0.9228988140195812	34.6741+/-5.5071044303396555	0.757621	0.282488	0.502158	0.0209213	0.0338949	0.0338949
	ENSG00000215218	UBE2QL1	ubiquitin conjugating enzyme E2 Q family like 1 [Source:HGNC Symbol;Acc:HGNC:37269]	1.8463785000000001+/-1.4462953677885746	0.321254+/-0.9063944644008904	0.327295+/-0.7676506070860197	0.8819565+/-1.238443944858702	0.39969200000000005+/-1.243626978206585	0.218926+/-1.105540192402619	0.0640775	0.0487961	0.246387	0.386476	0.157299	1
	ENSG00000154473	BUB3	BUB3, mitotic checkpoint protein [Source:HGNC Symbol;Acc:HGNC:1151]	45.562250000000006+/-2.1177844701184783	36.426+/-7.407874484144524	37.4089+/-10.086721363717418	46.646550000000005+/-17.56098378425095	36.56395+/-14.776844458201317	127.162+/-64.99314321456448	0.280087	0.0394051	0.760332	0.386476	0.0338949	0.0770999
	ENSG00000079332	SAR1A	secretion associated Ras related GTPase 1A [Source:HGNC Symbol;Acc:HGNC:10534]	30.5012+/-2.5403584299267687	29.7069+/-5.0940800942047275	27.4741+/-5.930985845785384	30.16935+/-6.3643052054735065	23.5689+/-4.7892900968593475	55.7081+/-12.523611792397062	0.537094	0.151859	0.807203	0.0832645	0.0338949	0.0338949
	ENSG00000148229	POLE3	DNA polymerase epsilon 3, accessory subunit [Source:HGNC Symbol;Acc:HGNC:13546]	19.71005+/-1.1541838425918116	23.1754+/-4.274570053089016	21.717+/-6.271548615837326	21.46725+/-4.961538506698643	16.7658+/-4.942709578953127	32.7797+/-1.6720936264323099	0.0640775	0.088815	0.393036	0.386476	0.0338949	0.0338949
	ENSG00000274425	AC114271.1	RNA Gene, novel transcript, antisense to ICAM3	0.6680240000000001+/-0.14443868227447765	0.480225+/-0.2184568590858486	0.472571+/-0.19351659059815407	0.6780675+/-0.2907721587625879	0.42491199999999996+/-0.14048110977458855	0.357767+/-0.15523257073554722	0.122823	0.0599982	0.951352	0.0433081	0.0338949	0.288844
	ENSG00000147408	CSGALNACT1	chondroitin sulfate N-acetylgalactosaminyltransferase 1 [Source:HGNC Symbol;Acc:HGNC:24290]	7.948295+/-2.0332017605906088	6.032830000000001+/-3.8418969850065565	5.388380000000001+/-3.49070328108147	3.49408+/-2.4711324511690944	14.4025+/-15.010947422600445	3.49548+/-8.88602471771014	0.440401	0.179132	0.0123716	0.0832645	0.4795	0.288844
	ENSG00000088256	GNA11	G protein subunit alpha 11 [Source:HGNC Symbol;Acc:HGNC:4379]	25.9428+/-3.4606305747652413	21.8175+/-5.95529011850435	21.6215+/-5.7111969594676495	21.28565+/-6.225791285004123	15.2149+/-5.171819670761443	9.012+/-3.327357304131247	0.217044	0.0732541	0.0875902	0.0832645	0.0338949	0.0770999
	ENSG00000125484	GTF3C4	general transcription factor IIIC subunit 4 [Source:HGNC Symbol;Acc:HGNC:4667]	2.7157850000000003+/-0.5339002803602467	2.5738+/-1.1501992803482275	2.28341+/-0.8935706279092386	2.1548499999999997+/-0.75230530111459	2.345105+/-0.5013388775319545	3.6408400000000003+/-0.9169351369765595	1	0.282488	0.112687	0.248213	0.4795	0.157299
	ENSG00000107937	GTPBP4	GTP binding protein 4 [Source:HGNC Symbol;Acc:HGNC:21535]	24.822699999999998+/-6.192467934515284	17.8703+/-3.7144903104157967	18.7811+/-8.471344665551396	19.8992+/-13.398366224517341	14.7927+/-2.4118053611908135	22.9451+/-15.494054069079388	0.164915	0.420208	0.464103	0.0209213	0.723674	0.0338949
	ENSG00000236603	RANP1	RAN, member RAS oncogene family pseudogene 1 [Source:HGNC Symbol;Acc:HGNC:21631]	24.3578+/-2.818951752868431	22.8024+/-7.646431662393534	22.5249+/-7.456465744187446	26.84735+/-8.453311421868984	43.471500000000006+/-9.873043310543867	76.1682+/-113.12770276527712	0.354539	0.473684	0.328994	0.0209213	0.0338949	0.0338949
	ENSG00000010072	SPRTN	SprT-like N-terminal domain [Source:HGNC Symbol;Acc:HGNC:25356]	2.60996+/-0.2505621838361686	2.6374+/-0.6485776896856882	2.18503+/-0.5788833807076478	2.624545+/-0.938215964697321	2.2488799999999998+/-0.7216915104937497	5.61615+/-0.7024827730904788	0.877371	0.179132	1	0.248213	0.0338949	0.0338949
	ENSG00000196715	VKORC1L1	vitamin K epoxide reductase complex subunit 1 like 1 [Source:HGNC Symbol;Acc:HGNC:21492]	5.644265000000001+/-0.4981290389296731	5.40059+/-2.050462952947426	4.90067+/-1.4298744515607997	5.7442+/-1.9910472416877867	7.464354999999999+/-1.383871793400223	8.44116+/-1.6252869240092829	0.643429	0.127869	0.902885	0.248213	0.288844	0.288844
	ENSG00000125485	DDX31	DEAD-box helicase 31 [Source:HGNC Symbol;Acc:HGNC:16715]	3.8087799999999996+/-0.16554555000059656	3.89267+/-1.7669667383218628	4.084169999999999+/-1.2627857817863093	3.740625+/-1.1787109700429348	2.8642000000000003+/-0.5957100122700223	4.0317+/-1.352668608943899	0.757621	0.65429	0.902885	0.148915	0.157299	0.0770999
	ENSG00000099821	POLRMT	RNA polymerase mitochondrial [Source:HGNC Symbol;Acc:HGNC:9200]	19.23825+/-0.8180606162595786	22.8319+/-4.890165434930362	21.4361+/-4.671548132499124	23.53655+/-9.185550477418872	11.578199999999999+/-3.4240824074925533	5.58292+/-9.291971470616748	0.440401	0.282488	0.541803	0.0209213	0.4795	0.4795
	ENSG00000023734	STRAP	serine/threonine kinase receptor associated protein [Source:HGNC Symbol;Acc:HGNC:30796]	49.725300000000004+/-6.428543623170026	50.5066+/-9.478339157036029	45.2228+/-10.513279923632984	58.9887+/-20.268368640782093	51.738+/-17.166036380215296	130.44299999999998+/-24.548157545707763	0.757621	0.65429	0.143136	1	0.0338949	0.0338949
	ENSG00000261716	HIST2H2BC	histone cluster 2, H2bc (pseudogene)	1.242165+/-0.08797280574131988	1.1546100000000001+/-0.3460190274681795	0.985562+/-0.4162453114133356	1.054857+/-0.37306675255374083	1.3813925+/-0.9611967344984584	0.787866+/-0.8087046532574312	0.440401	0.151859	0.272135	1	0.4795	0.723674
	ENSG00000146676	PURB	purine rich element binding protein B [Source:HGNC Symbol;Acc:HGNC:9702]	4.84667+/-0.2783075146645344	4.9774199999999995+/-1.1690741340854538	3.8915900000000003+/-0.8532801338121481	4.87965+/-1.7316284220667746	6.296735+/-0.9834535939579202	5.76513+/-1.5366567053834765	0.877371	0.0732541	0.760332	0.0832645	0.4795	0.723674
	ENSG00000130147	SH3BP4	SH3 domain binding protein 4 [Source:HGNC Symbol;Acc:HGNC:10826]	6.49882+/-0.862112709144663	4.39002+/-3.02211047667187	6.28073+/-2.994224912806878	4.57029+/-3.386928357914959	4.31164+/-1.5392952286192536	5.65683+/-2.8820868359344534	0.089633	1	0.328994	0.0832645	0.723674	0.723674
	ENSG00000213024	NUP62	nucleoporin 62 [Source:HGNC Symbol;Acc:HGNC:8066]	20.16385+/-1.2371850286032398	18.6255+/-3.508601925427151	19.937+/-4.756737366402387	18.574550000000002+/-4.560066025351182	13.693100000000001+/-1.4665723121875043	14.5134+/-5.02626452908674	1	0.788171	0.807203	0.0209213	0.0338949	1
	ENSG00000198618	PPIAP22	peptidylprolyl isomerase A pseudogene 22 [Source:HGNC Symbol;Acc:HGNC:17236]	272.52549999999997+/-11.837445438100236	309.43+/-72.18251008039395	289.319+/-66.93484198732759	369.2545+/-105.09603202420274	373.65149999999994+/-57.38227696989725	1297.91+/-466.12999494633107	0.164915	0.179132	0.0173434	0.0209213	0.0338949	0.0338949
	ENSG00000142949	PTPRF	protein tyrosine phosphatase, receptor type F [Source:HGNC Symbol;Acc:HGNC:9670]	10.8953+/-2.9582557689963185	11.3031+/-5.048618729699157	9.89248+/-5.864970882776185	12.58095+/-7.633629545745775	3.4032695+/-4.295530763937699	10.9689+/-6.771593292491821	0.643429	0.85784	0.625499	0.0832645	1	0.157299
	ENSG00000135111	TBX3	T-box 3 [Source:HGNC Symbol;Acc:HGNC:11602]	153.06349999999998+/-24.522097446741782	176.726+/-44.50864553913537	179.299+/-38.44355965203695	163.7575+/-60.876715346587346	111.1059+/-39.877956875572245	125.539+/-40.94509698055026	0.354539	0.209889	0.902885	0.248213	0.0338949	0.4795
	ENSG00000213965	NUDT19	nudix hydrolase 19 [Source:HGNC Symbol;Acc:HGNC:32036]	7.0580549999999995+/-0.18399755609790047	6.78056+/-1.6306489612088058	6.545319999999999+/-2.194416894862062	9.10487+/-4.397954041586592	5.2666249999999994+/-1.4673058042378218	13.0858+/-6.960691646023564	0.757621	0.324534	0.200128	0.0209213	0.4795	0.288844
	ENSG00000227473	TSSK5P	testis specific serine kinase 5, pseudogene [Source:HGNC Symbol;Acc:HGNC:31931]	0	0	0	0	0	0
	ENSG00000165732	DDX21	DExD-box helicase 21 [Source:HGNC Symbol;Acc:HGNC:2744]	10.74015+/-1.397642665497426	8.238539999999999+/-2.939332309616515	8.541030000000001+/-3.3858695296948853	8.28156+/-4.030813050007358	12.2667+/-2.8269508262569762	16.1948+/-6.268425887644274	0.440401	0.420208	0.179533	0.563703	0.0338949	0.0338949
	ENSG00000167614	TTYH1	tweety family member 1 [Source:HGNC Symbol;Acc:HGNC:13476]	1.22961+/-0.5243955169094102	0.24272800000000003+/-0.3238636380299635	0.6267699999999999+/-5.491084570691166	0.2746495+/-3.416207727976381	0.16477505+/-0.19888918119491034	0.164804+/-0.22468372992641605	0.0307536	0.530702	0.160556	0.0433081	0.0770999	1
	ENSG00000196781	TLE1	TLE family member 1, transcriptional corepressor [Source:HGNC Symbol;Acc:HGNC:11837]	17.911749999999998+/-3.6892411648603294	13.7429+/-1.889379212438589	16.1887+/-8.634942195776574	13.454799999999999+/-8.35926113685522	7.373905000000001+/-3.5900648367221386	13.4108+/-12.567611997702665	0.164915	0.85784	0.328994	0.0209213	0.723674	0.157299
	ENSG00000104853	CLPTM1	CLPTM1, transmembrane protein [Source:HGNC Symbol;Acc:HGNC:2087]	97.0892+/-2.0040653649207703	103.79700000000001+/-13.609649719125178	98.0709+/-17.905409250347283	111.14850000000001+/-32.18901493763028	37.14835+/-15.594049221257446	32.6778+/-12.504403279200847	0.757621	0.85784	0.160556	0.0209213	0.0338949	0.157299
	ENSG00000127526	SLC35E1	solute carrier family 35 member E1 [Source:HGNC Symbol;Acc:HGNC:20803]	10.203524999999999+/-0.9709722016714738	10.1805+/-2.1696381789774404	8.861080000000001+/-1.7890901731199367	11.527899999999999+/-3.77094699965689	10.877759999999999+/-2.219726944350363	14.1996+/-6.523787396786215	0.877371	0.0394051	0.464103	1	0.4795	0.288844
	ENSG00000052749	RRP12	ribosomal RNA processing 12 homolog [Source:HGNC Symbol;Acc:HGNC:29100]	10.09179+/-2.3491075737221463	8.76175+/-1.5469397583688325	9.75708+/-3.1660356096876705	12.47415+/-4.573917606724087	6.28163+/-2.216466670935692	7.37855+/-3.1593436894428284	0.280087	0.85784	0.160556	0.148915	0.288844	1
	ENSG00000111796	KLRB1	killer cell lectin like receptor B1 [Source:HGNC Symbol;Acc:HGNC:6373]	0.20695750000000002+/-0.1578787872615808	0.248329+/-0.4501301111089592	0.41408900000000004+/-0.4600890697611749	0.5574645+/-0.5366104746287471	0.5170809999999999+/-0.3233888536053577	0.26872199999999996+/-3.4838873104802155	0.643429	0.106936	0.0585876	0.0832645	1	0.723674
	ENSG00000100902	PSMA6	proteasome subunit alpha 6 [Source:HGNC Symbol;Acc:HGNC:9535]	57.66125+/-3.502640915794824	69.9981+/-28.41816286046568	67.1993+/-27.07893740359252	76.53105+/-30.99314334751837	69.39205+/-12.815059935945483	129.645+/-11.566504235170726	0.0307536	0.0732541	0.00726621	0.248213	0.0338949	0.0338949
	ENSG00000180287	PLD5	phospholipase D family member 5 [Source:HGNC Symbol;Acc:HGNC:26879]	1.360515+/-0.38566887608113715	0.649863+/-0.8467825592519499	0.548151+/-1.8988760054095277	1.3443450000000001+/-5.950198405927514	0.04689215+/-0.032760772674549646	2.8892900000000004+/-10.744367520825609	0.089633	0.59101	0.854777	0.0209213	0.4795	0.0338949
	ENSG00000166579	NDEL1	nudE neurodevelopment protein 1 like 1 [Source:HGNC Symbol;Acc:HGNC:17620]	30.1732+/-20.910436416102723	14.6731+/-13.647932808056488	21.2421+/-36.99532838813318	15.7519+/-40.24120268408019	12.2475+/-1.5123600044549577	10.2399+/-11.941400529326533	0.0206376	0.720157	0.0509044	0.0209213	0.157299	0.723674
	ENSG00000172059	KLF11	Kruppel like factor 11 [Source:HGNC Symbol;Acc:HGNC:11811]	7.99603+/-1.4765993231831718	7.726439999999999+/-2.8996883152534316	8.53159+/-2.6936435006608788	8.43309+/-3.741301674015729	3.405895+/-1.5182423682749073	6.45284+/-1.2755789689653352	0.877371	0.788171	1	0.0209213	0.288844	0.0770999
	ENSG00000136997	MYC	MYC proto-oncogene, bHLH transcription factor [Source:HGNC Symbol;Acc:HGNC:7553]	24.133699999999997+/-3.0590106509294803	28.4148+/-6.391654782218899	31.025+/-18.155487339953478	18.72665+/-13.970967181933982	6.809085+/-3.9676636948547883	16.2585+/-7.772622563508122	0.643429	0.244299	0.360122	0.0209213	0.0770999	0.4795
	ENSG00000162971	TYW5	tRNA-yW synthesizing protein 5 [Source:HGNC Symbol;Acc:HGNC:26754]	3.8306500000000003+/-0.7611560457742881	4.238169999999999+/-1.2220566495002	3.5294300000000005+/-0.9383339772074796	3.3497000000000003+/-0.976074652341606	2.833665+/-0.33785058142431856	4.47611+/-0.38890028150614053	0.440401	0.420208	0.200128	0.0832645	0.4795	0.0338949
	ENSG00000131187	F12	coagulation factor XII [Source:HGNC Symbol;Acc:HGNC:3530]	0.0873114+/-0.041538283734947445	0.059000000000000004+/-0.054021217989189727	0.049392+/-0.050314248509770135	0.08313690000000001+/-0.08115612615950733	0.09135+/-0.04116961846333865	0.041512400000000005+/-0.016149158399743315	0.164915	0.106822	0.625461	0.77283	0.0770999	0.288844
	ENSG00000182199	SHMT2	serine hydroxymethyltransferase 2 [Source:HGNC Symbol;Acc:HGNC:10852]	20.407899999999998+/-1.8637308099280325	24.1446+/-5.500676052995668	23.5435+/-5.89342936433343	23.32625+/-8.176523391121812	35.590500000000006+/-6.512681712244198	49.6835+/-15.732864075417279	0.217044	0.0251523	0.143136	0.0209213	0.288844	0.4795
	ENSG00000219481	NBPF1	NBPF member 1 [Source:HGNC Symbol;Acc:HGNC:26088]	46.91655+/-9.149121926003337	43.9744+/-30.128715741819427	48.2494+/-17.79281963157414	46.93325+/-24.77414716743381	13.644549999999999+/-2.9890588152585744	33.3739+/-40.41363417976111	1	0.720157	0.760332	0.0209213	0.4795	0.0770999
	ENSG00000165516	KLHDC2	kelch domain containing 2 [Source:HGNC Symbol;Acc:HGNC:20231]	35.5432+/-2.3116975423917365	38.2544+/-13.381463822083456	34.8809+/-6.911801321690245	38.771950000000004+/-8.64682699323896	40.72725+/-12.559949430431637	37.2191+/-2.267029964513039	0.757621	0.473684	0.299665	0.77283	0.288844	1
	ENSG00000279539	ENSG000000279539		0	0	0	0	0	0
	ENSG00000159708	LRRC36	leucine rich repeat containing 36 [Source:HGNC Symbol;Acc:HGNC:25615]	0.19425650000000003+/-0.19483633223217764	0.027806+/-0.11561780078760567	0.06418869999999999+/-0.17509703215238737	0.0671091+/-0.263702444052314	0.224093+/-0.09577768263693727	0.44475299999999995+/-0.631288553675382	0.0445685	0.530702	0.271921	0.563703	0.288844	0.288844
	ENSG00000128218	VPREB3	V-set pre-B cell surrogate light chain 3 [Source:HGNC Symbol;Acc:HGNC:12710]	7.1453500000000005+/-6.88741344977102	0.578146+/-0.4276238666512822	1.24174+/-4.557340793265487	5.02123+/-6.93024887180785	0.9333775+/-0.7340798027055283	0.24991300000000002+/-0.6678885351894847	0.0135547	0.127869	0.502158	0.0832645	0.0770999	0.4795
	ENSG00000186318	BACE1	beta-secretase 1 [Source:HGNC Symbol;Acc:HGNC:933]	12.57625+/-2.1826123138340443	11.4655+/-5.629345253003328	10.3483+/-3.568712857018305	14.511700000000001+/-4.92888077584006	5.57011+/-2.029974698863264	6.47268+/-7.548464179055822	0.217044	0.324534	0.669334	0.0209213	0.4795	0.723674
	ENSG00000175387	SMAD2	SMAD family member 2 [Source:HGNC Symbol;Acc:HGNC:6768]	27.789099999999998+/-3.6957591134975245	24.6232+/-7.731301430189127	26.1858+/-7.475624571173076	25.86275+/-10.969424574802773	23.263199999999998+/-8.106769779442056	37.2405+/-18.718795558534804	0.643429	0.59101	0.854777	0.563703	0.4795	0.157299
	ENSG00000137501	SYTL2	synaptotagmin like 2 [Source:HGNC Symbol;Acc:HGNC:15585]	6.855535+/-2.0027259760511424	7.9187+/-4.18956981494771	7.0857399999999995+/-7.9423472833009825	14.0528+/-11.511511138041625	2.1782000000000004+/-0.6185259580621899	22.4047+/-8.678321528672594	0.440401	0.420208	0.393036	0.0209213	0.0770999	0.0338949
	ENSG00000186326	RGS9BP	regulator of G protein signaling 9 binding protein [Source:HGNC Symbol;Acc:HGNC:30304]	0.1733765+/-0.06923128567249691	0.0976182+/-0.1327894949705067	0.101411+/-0.12945632337047225	0.37667249999999997+/-0.30993172986264567	0.033640050000000005+/-0.0360751016601738	0.0292454+/-0.07952085683912673	0.164915	0.209889	0.299665	0.0433081	0.288844	1
	ENSG00000115540	MOB4	MOB family member 4, phocein [Source:HGNC Symbol;Acc:HGNC:17261]	22.677349999999997+/-13.920122114474248	15.485+/-14.342814247129786	22.9503+/-28.735525194245074	29.560250000000003+/-63.86926891235965	11.5672+/-3.8240939294712346	31.4334+/-33.12184705970769	0.354539	0.85784	0.541803	0.0433081	0.288844	0.0338949
